# Supplementary material for: Combinatorial mathematical modelling approaches to interrogate rear retraction dynamics in 3D cell migration
Source: PLoS Comput Biol. 2021 Mar 10;17(3):e1008213. doi: 10.1371/journal.pcbi.1008213 (PMC7984637; doi:10.1371/journal.pcbi.1008213)
Supplement: S1 Boolean model — Compatible with CellNetAnalyzer (a MatLab plug-in), see methods. (ZIP) [file pcbi.1008213.s012.zip]

Archive with 10 entries (10 files):
- Hetmanski Boolean rear model 2020/app_para.m
- Hetmanski Boolean rear model 2020/assembly
- Hetmanski Boolean rear model 2020/boolean network-1.bmp
- Hetmanski Boolean rear model 2020/macromolecule_synthesis
- Hetmanski Boolean rear model 2020/macromolecules
- Hetmanski Boolean rear model 2020/metabolites
- Hetmanski Boolean rear model 2020/metabolites_notes
- Hetmanski Boolean rear model 2020/reactions
- Hetmanski Boolean rear model 2020/reactions_notes
- Hetmanski Boolean rear model 2020/scenario.val
