# Supplementary material for: Combinatorial mathematical modelling approaches to interrogate rear retraction dynamics in 3D cell migration
Source: PLoS Comput Biol. 2021 Mar 10;17(3):e1008213. doi: 10.1371/journal.pcbi.1008213 (PMC7984637; doi:10.1371/journal.pcbi.1008213)
Supplement: S1 Boolean model — Compatible with CellNetAnalyzer (a MatLab plug-in), see methods. (ZIP) [file pcbi.1008213.s012.zip › Hetmanski Boolean rear model 2020/app_para.m]

epsilon=1e-10;
basic_color=[0.7         0.7         0.7];
cr_color=[0.5         0.5           1];
br_color=[1         0.2         0.2];
nbr_color=[0.2           1         0.2];
text_color=[0  0  0];
macro_synth_color=[0  0  1];
macro_color=[0.9         0.9         0.5];
box_reaction_width=[0.08];
box_reaction_height=[0.06];
box_macro_width=[0.04];
box_macro_height=[0.04];
fontsize_reaction=[11];
fontsize_macro=[11];
fluxmaps={
'Network Map','C:\Users\mfbx2fc6\Documents\MATLAB\CellNetAnalyzer\rear\boolean network-1.bmp'
};
