# Supplementary material for: Combinatorial mathematical modelling approaches to interrogate rear retraction dynamics in 3D cell migration
Source: PLoS Comput Biol. 2021 Mar 10;17(3):e1008213. doi: 10.1371/journal.pcbi.1008213 (PMC7984637; doi:10.1371/journal.pcbi.1008213)
Supplement: S1 Boolean model — Compatible with CellNetAnalyzer (a MatLab plug-in), see methods. (ZIP) [file pcbi.1008213.s012.zip › Hetmanski Boolean rear model 2020/metabolites]

RhoA	RhoA	NaN	0	263 465 1 1
Rock1	Rock1	NaN	0	176 538 1 1
Pkn2	Pkn2	NaN	0	313 534 1 1
Cpi17	Cpi17	NaN	0	505 579 1 1
pMlc	pMlc	NaN	0	370 699 1 1
Mlcp	Mlcp	NaN	0	513 630 1 1
LIMK	LIMK	NaN	0	169 610 1 1
Cofilin	Cofilin	NaN	0	104 685 1 1
F-actin	F-actin	NaN	0	170 770 1 1
DRF	DRF	NaN	0	16 534 1 1
Actin-myosin	Actin-myosin	NaN	0	351 756 1 1
Retraction	Retraction	NaN	0	268 856 1 1
GEF	GEF	NaN	0	206 354 1 1
Cav1	Cav1	NaN	0	382 352 1 1
Src	Src	NaN	0	506 400 1 1
p190RhoGAP	p190RhoGAP	NaN	0	442 458 1 1
Membrane-tension	Decreased	NaN	0	219 195 1 1
Polarised-contractility	Polarised	NaN	0	453 228 1 1
Polarised-substrate	Polarised	1	0	460 51 1 1
