# Supplementary material for: Combinatorial mathematical modelling approaches to interrogate rear retraction dynamics in 3D cell migration
Source: PLoS Comput Biol. 2021 Mar 10;17(3):e1008213. doi: 10.1371/journal.pcbi.1008213 (PMC7984637; doi:10.1371/journal.pcbi.1008213)
Supplement: S1 Boolean model — Compatible with CellNetAnalyzer (a MatLab plug-in), see methods. (ZIP) [file pcbi.1008213.s012.zip › Hetmanski Boolean rear model 2020/metabolites_notes]

RhoA    
Rock1    
Pkn2    
Cpi17    
pMlc    
Mlcp    
LIMK    
Cofilin    
F-actin    
DRF    
Actin-myosin    
Retraction    
GEF    
Cav1    
Src    
p190RhoGAP    
Membrane-tension    
Polarised-contractility    
Polarised-substrate    
