# Supplementary material for: Combinatorial mathematical modelling approaches to interrogate rear retraction dynamics in 3D cell migration
Source: PLoS Comput Biol. 2021 Mar 10;17(3):e1008213. doi: 10.1371/journal.pcbi.1008213 (PMC7984637; doi:10.1371/journal.pcbi.1008213)
Supplement: S1 Boolean model — Compatible with CellNetAnalyzer (a MatLab plug-in), see methods. (ZIP) [file pcbi.1008213.s012.zip › Hetmanski Boolean rear model 2020/reactions]

RhoA-Rock1	1 RhoA = 1 Rock1	|	#	0 1 0 176 516 1 1 1
Pkn2-nCpi17	1 Pkn2 = 1 Cpi17	|	#	0 1 0 403 520 1 1 1
rock1+nmlcp-pMlc	1 Rock1 + 1 !Mlcp = 1 pMlc	|	#	0 1 0 330 649 1 1 1
ROCK1-LIMK	1 Rock1 = 1 LIMK	|	#	0 1 0 129 578 1 1 1
LIMK-iCofilin	1 !LIMK = 1 Cofilin	|	#	0 1 0 104 657 1 1 1
DRF+Pkn2+nCofilin-factin	1 Pkn2 + 1 !Cofilin + 1 DRF = 1 F-actin	|	#	0 1 0 79 752 1 1 1
Actin-myosin	1 pMlc + 1 F-actin = 1 Actin-myosin	|	#	0 1 0 279 724 1 1 1
Cav1iSrc	1 !Cav1 = 1 Src	|	#	0 1 0 438 387 1 1 1
Src-p190RhoGAP	1 Src = 1 p190RhoGAP	|	#	0 1 0 443 441 1 1 1
Polarised-contractility	1 Actin-myosin + 1 Polarised-substrate = 1 Polarised-contractility	|	#	0 1 0 497 295 1 1 1
Cav1activation	1 Membrane-tension = 1 Cav1	|	#	0 1 0 339 288 1 1 1
RhoDrf	1 RhoA = 1 DRF	|	#	0 1 0 103 500 1 1 1
GEF+n190RhoGAP-RhoA	1 GEF + 1 !p190RhoGAP = 1 RhoA	|	#	0 1 0 272 433 1 1 1
RhoA-Pkn2	1 RhoA = 1 Pkn2	|	#	0 1 0 292 508 1 1 1
CPI17-nMLCP	1 !Cpi17 = 1 Mlcp	|	#	0 1 0 448 586 1 1 1
Rock1DRF	1 Rock1 = 1 DRF	|	#	0 1 0 82 548 1 1 1
Rock1Cpi17	1 Rock1 = 1 Cpi17	|	#	0 1 0 344 566 1 1 1
Actinmyosin-retraction	1 Actin-myosin = 1 Retraction	|	#	0 1 0 241 801 1 1 1
Cav1gef	1 Cav1 = 1 GEF	|	#	0 1 0 269 345 1 1 1
pcmembrane-tension	1 Retraction + 1 Polarised-contractility = 1 Membrane-tension	|	#	0 1 0 64 268 1 1 1
p190RhoGAP-RhoAin	1 !p190RhoGAP = 1 RhoA	|	#	0 1 0 345 448 1 1 1
Src-Cav1	1 Src = 1 Cav1	|	#	0 1 0 432 360 1 1 1
Cofilin-Actin	1 !Cofilin = 1 F-actin	|	#	0 1 0 147 713 1 1 1
Pkn2-F-actin	1 Pkn2 = 1 F-actin	|	#	0 1 0 224 660 1 1 1
nMLCP-pMLC	1 !Mlcp = 1 pMlc	|	#	0 1 0 409 669 1 1 1
Rock1-pMLC	1 Rock1 = 1 pMlc	|	#	0 1 0 216 600 1 1 1
DRF-Actin	1 DRF = 1 F-actin	|	#	0 1 0 73 624 1 1 1
GEF-RhoA	1 GEF = 1 RhoA	|	#	0 1 0 165 447 1 1 1
tension+Src-Cav1	1 Src + 1 Membrane-tension = 1 Cav1	|	#	0 1 0 296 282 1 1 1
