# Supplementary material for: Combinatorial mathematical modelling approaches to interrogate rear retraction dynamics in 3D cell migration
Source: PLoS Comput Biol. 2021 Mar 10;17(3):e1008213. doi: 10.1371/journal.pcbi.1008213 (PMC7984637; doi:10.1371/journal.pcbi.1008213)
Supplement: S1 Boolean model — Compatible with CellNetAnalyzer (a MatLab plug-in), see methods. (ZIP) [file pcbi.1008213.s012.zip › Hetmanski Boolean rear model 2020/reactions_notes]

RhoA-Rock1    
Pkn2-nCpi17    
rock1+nmlcp-pMlc    
ROCK1-LIMK    
LIMK-iCofilin    
DRF+Pkn2+nCofilin-factin    
Actin-myosin    
Cav1iSrc    
Src-p190RhoGAP    
Polarised-contractility    
Cav1activation    
RhoDrf    
GEF+n190RhoGAP-RhoA    
RhoA-Pkn2    
CPI17-nMLCP    
Rock1DRF    
Rock1Cpi17    
Actinmyosin-retraction    
Cav1gef    
pcmembrane-tension    
p190RhoGAP-RhoAin    
Src-Cav1    
Cofilin-Actin    
Pkn2-F-actin    
nMLCP-pMLC    
Rock1-pMLC    
DRF-Actin    
GEF-RhoA    
tension+Src-Cav1    
