# Supplementary material for: Combinatorial mathematical modelling approaches to interrogate rear retraction dynamics in 3D cell migration
Source: PLoS Comput Biol. 2021 Mar 10;17(3):e1008213. doi: 10.1371/journal.pcbi.1008213 (PMC7984637; doi:10.1371/journal.pcbi.1008213)
Supplement: S1 Boolean model — Compatible with CellNetAnalyzer (a MatLab plug-in), see methods. (ZIP) [file pcbi.1008213.s012.zip › Hetmanski Boolean rear model 2020/scenario.val]

RhoA-Rock1   0
Actinmyosin-retraction   0

## Dont delete this line
RhoA   1
Rock1   0
Pkn2   0
Cpi17   0
pMlc   0
Mlcp   0
LIMK   0
Cofilin   0
F-actin   0
DRF   0
Actin-myosin   0
Retraction   0
p114RhoGEF   0
Sept9   0
GEF   0
Cav1   0
Src   0
p190RhoGAP   0
Membrane-tension   0
Polarised-contractility   0
Polarised-substrate   1
GAP   0
