# Supplementary material for: Combinatorial mathematical modelling approaches to interrogate rear retraction dynamics in 3D cell migration
Source: PLoS Comput Biol. 2021 Mar 10;17(3):e1008213. doi: 10.1371/journal.pcbi.1008213 (PMC7984637; doi:10.1371/journal.pcbi.1008213)
Supplement: S2 Model — Compatible with Copasi, see methods. (XML) [file pcbi.1008213.s014.xml]

<?xml version="1.0" encoding="UTF-8"?>
<!-- Created by COPASI version 4.27 (Build 217) on 2020-12-03 22:56 with libSBML version 5.18.0. -->
<sbml xmlns="http://www.sbml.org/sbml/level2/version4" level="2" version="4">
  <model metaid="COPASI0" id="New_Model" name="New Model">
    <annotation>
      <COPASI xmlns="http://www.copasi.org/static/sbml">
        <rdf:RDF xmlns:dcterms="http://purl.org/dc/terms/" xmlns:rdf="http://www.w3.org/1999/02/22-rdf-syntax-ns#">
          <rdf:Description rdf:about="#COPASI0">
            <dcterms:created>
              <rdf:Description>
                <dcterms:W3CDTF>2017-02-10T11:29:02Z</dcterms:W3CDTF>
              </rdf:Description>
            </dcterms:created>
          </rdf:Description>
        </rdf:RDF>
      </COPASI>
      <layout:listOfLayouts xmlns:xsi="http://www.w3.org/2001/XMLSchema-instance" xmlns:layout="http://projects.eml.org/bcb/sbml/level2">
        <annotation>
          <render:listOfGlobalRenderInformation xmlns:render="http://projects.eml.org/bcb/sbml/render/level2">
            <render:renderInformation render:id="GlobalRenderInformation_0" render:name="Copasi simple style" render:backgroundColor="#FFFFFFFF">
              <render:listOfColorDefinitions>
                <render:colorDefinition render:id="black" render:value="#000000"/>
                <render:colorDefinition render:id="white" render:value="#ffffff"/>
                <render:colorDefinition render:id="transparent" render:value="#ffffff00"/>
                <render:colorDefinition render:id="EmptySetOutline" render:value="#808080"/>
                <render:colorDefinition render:id="EmptySetGradientStart" render:value="#ffffff"/>
                <render:colorDefinition render:id="EmptySetGradientEnd" render:value="#d3d3d3"/>
                <render:colorDefinition render:id="CompartmentBorder" render:value="#e69600b0"/>
                <render:colorDefinition render:id="CloneMarkerColor" render:value="#ffa500"/>
                <render:colorDefinition render:id="CurveColor" render:value="#000000a0"/>
                <render:colorDefinition render:id="ModulationCurveColor" render:value="#0000a0a0"/>
              </render:listOfColorDefinitions>
              <render:listOfGradientDefinitions>
                <render:linearGradient render:id="cloneMarker" render:x1="50%" render:x2="50%">
                  <render:stop render:offset="0" render:stop-color="transparent"/>
                  <render:stop render:offset="0.75" render:stop-color="transparent"/>
                  <render:stop render:offset="0.76" render:stop-color="CloneMarkerColor"/>
                  <render:stop render:offset="1" render:stop-color="CloneMarkerColor"/>
                </render:linearGradient>
                <render:linearGradient render:id="EmptySetGradient">
                  <render:stop render:offset="0" render:stop-color="EmptySetGradientStart"/>
                  <render:stop render:offset="100%" render:stop-color="EmptySetGradientEnd"/>
                </render:linearGradient>
              </render:listOfGradientDefinitions>
              <render:listOfLineEndings>
                <render:lineEnding render:id="ActivationHead">
                  <layout:boundingBox layout:id="bb">
                    <layout:position layout:x="-12" layout:y="-6"/>
                    <layout:dimensions layout:width="12" layout:height="12"/>
                  </layout:boundingBox>
                  <render:g render:stroke="CurveColor" render:stroke-width="1" render:fill="white" render:font-weight="normal" render:font-style="normal" render:text-anchor="start" render:vtext-anchor="top">
                    <render:ellipse render:stroke="black" render:stroke-width="1" render:cx="50%" render:cy="50%" render:rx="50%"/>
                  </render:g>
                </render:lineEnding>
                <render:lineEnding render:id="TransitionHead">
                  <layout:boundingBox layout:id="bb">
                    <layout:position layout:x="-8" layout:y="-6"/>
                    <layout:dimensions layout:width="12" layout:height="12"/>
                  </layout:boundingBox>
                  <render:g render:stroke="CurveColor" render:stroke-width="0.001" render:fill="CurveColor" render:font-weight="normal" render:font-style="normal" render:text-anchor="start" render:vtext-anchor="top">
                    <render:polygon render:fill="CurveColor">
                      <render:listOfElements>
                        <render:element xmlns:xsi="http://www.w3.org/2001/XMLSchema-instance" xsi:type="RenderPoint" render:x="0" render:y="0"/>
                        <render:element xmlns:xsi="http://www.w3.org/2001/XMLSchema-instance" xsi:type="RenderPoint" render:x="100%" render:y="50%"/>
                        <render:element xmlns:xsi="http://www.w3.org/2001/XMLSchema-instance" xsi:type="RenderPoint" render:x="0" render:y="100%"/>
                        <render:element xmlns:xsi="http://www.w3.org/2001/XMLSchema-instance" xsi:type="RenderPoint" render:x="33%" render:y="50%"/>
                        <render:element xmlns:xsi="http://www.w3.org/2001/XMLSchema-instance" xsi:type="RenderPoint" render:x="0" render:y="0"/>
                      </render:listOfElements>
                    </render:polygon>
                  </render:g>
                </render:lineEnding>
                <render:lineEnding render:id="ModulationHead">
                  <layout:boundingBox layout:id="bb">
                    <layout:position layout:x="-5" layout:y="-5"/>
                    <layout:dimensions layout:width="10" layout:height="10"/>
                  </layout:boundingBox>
                  <render:g render:stroke="ModulationCurveColor" render:stroke-width="1" render:fill="ModulationCurveColor" render:font-weight="normal" render:font-style="normal" render:text-anchor="start" render:vtext-anchor="top">
                    <render:ellipse render:cx="50%" render:cy="50%" render:rx="45%"/>
                  </render:g>
                </render:lineEnding>
                <render:lineEnding render:id="InhibitionHead">
                  <layout:boundingBox layout:id="bb">
                    <layout:position layout:x="-0.5" layout:y="-4"/>
                    <layout:dimensions layout:width="0.6" layout:height="8"/>
                  </layout:boundingBox>
                  <render:g render:stroke="black" render:stroke-width="2" render:fill="black" render:font-weight="normal" render:font-style="normal" render:text-anchor="start" render:vtext-anchor="top">
                    <render:polygon>
                      <render:listOfElements>
                        <render:element xmlns:xsi="http://www.w3.org/2001/XMLSchema-instance" xsi:type="RenderPoint" render:x="0" render:y="0"/>
                        <render:element xmlns:xsi="http://www.w3.org/2001/XMLSchema-instance" xsi:type="RenderPoint" render:x="0.3" render:y="0"/>
                        <render:element xmlns:xsi="http://www.w3.org/2001/XMLSchema-instance" xsi:type="RenderPoint" render:x="0.3" render:y="8"/>
                        <render:element xmlns:xsi="http://www.w3.org/2001/XMLSchema-instance" xsi:type="RenderPoint" render:x="0" render:y="8"/>
                      </render:listOfElements>
                    </render:polygon>
                  </render:g>
                </render:lineEnding>
              </render:listOfLineEndings>
              <render:listOfStyles>
                <render:style render:roleList="invisible">
                  <render:g render:stroke="#ffffff00" render:stroke-width="0" render:fill="#ffffff00" render:fill-rule="nonzero" render:font-family="sans-serif" render:font-weight="normal" render:font-style="normal" render:text-anchor="start" render:vtext-anchor="top" render:font-size="0"/>
                </render:style>
                <render:style render:roleList="defaultText" render:typeList="TEXTGLYPH">
                  <render:g render:stroke="black" render:stroke-width="1" render:fill-rule="nonzero" render:font-family="Verdana" render:font-weight="normal" render:font-style="normal" render:text-anchor="middle" render:vtext-anchor="middle" render:font-size="12"/>
                </render:style>
                <render:style render:roleList="sidesubstrate substrate" render:typeList="REACTIONGLYPH">
                  <render:g render:stroke="CurveColor" render:stroke-width="3" render:fill-rule="nonzero" render:font-family="sans-serif" render:font-weight="normal" render:font-style="normal" render:text-anchor="start" render:vtext-anchor="top" render:font-size="0"/>
                </render:style>
                <render:style render:roleList="SBO-0000169 inhibition inhibitor">
                  <render:g render:stroke="CurveColor" render:stroke-width="3" render:fill-rule="nonzero" render:endHead="InhibitionHead" render:font-family="sans-serif" render:font-weight="normal" render:font-style="normal" render:text-anchor="start" render:vtext-anchor="top" render:font-size="0"/>
                </render:style>
                <render:style render:roleList="SBO-0000168 modifier">
                  <render:g render:stroke="ModulationCurveColor" render:stroke-width="3" render:fill="white" render:fill-rule="nonzero" render:endHead="ModulationHead" render:font-family="sans-serif" render:font-weight="normal" render:font-style="normal" render:text-anchor="start" render:vtext-anchor="top" render:font-size="0"/>
                </render:style>
                <render:style render:roleList="SBO-0000172 activator catalysis">
                  <render:g render:stroke="CurveColor" render:stroke-width="3" render:fill="white" render:fill-rule="nonzero" render:endHead="ActivationHead" render:font-family="sans-serif" render:font-weight="normal" render:font-style="normal" render:text-anchor="start" render:vtext-anchor="top" render:font-size="0"/>
                </render:style>
                <render:style render:roleList="product sideproduct" render:typeList="product sideproduct">
                  <render:g render:stroke="CurveColor" render:stroke-width="3" render:fill-rule="nonzero" render:endHead="TransitionHead" render:font-family="sans-serif" render:font-weight="normal" render:font-style="normal" render:text-anchor="start" render:vtext-anchor="top" render:font-size="0"/>
                </render:style>
                <render:style render:roleList="NO-SBO SBO-0000285" render:typeList="SPECIESGLYPH">
                  <render:g render:stroke-width="0" render:fill="#a0e0a030" render:fill-rule="nonzero" render:font-family="sans-serif" render:font-weight="normal" render:font-style="normal" render:text-anchor="start" render:vtext-anchor="top" render:font-size="0">
                    <render:rectangle render:x="0" render:y="0" render:width="100%" render:height="100%"/>
                  </render:g>
                </render:style>
                <render:style render:roleList="SBO-0000289" render:typeList="COMPARTMENTGLYPH">
                  <render:g render:stroke="CompartmentBorder" render:stroke-width="7" render:fill-rule="nonzero" render:font-family="sans-serif" render:font-weight="normal" render:font-style="normal" render:text-anchor="start" render:vtext-anchor="top" render:font-size="0">
                    <render:rectangle render:x="0" render:y="0" render:width="100%" render:height="100%" render:rx="20" render:ry="20"/>
                  </render:g>
                </render:style>
                <render:style render:typeList="ANY">
                  <render:g render:stroke="black" render:stroke-width="0" render:fill="#f0707070" render:fill-rule="nonzero" render:font-family="sans-serif" render:font-weight="normal" render:font-style="normal" render:text-anchor="start" render:vtext-anchor="top" render:font-size="0">
                    <render:rectangle render:x="0" render:y="0" render:width="100%" render:height="100%"/>
                  </render:g>
                </render:style>
              </render:listOfStyles>
            </render:renderInformation>
          </render:listOfGlobalRenderInformation>
        </annotation>
        <layout:layout layout:id="layout_0" layout:name="COPASI autolayout">
          <layout:dimensions layout:width="656.818518949319" layout:height="754.525306377502"/>
          <layout:listOfSpeciesGlyphs>
            <layout:speciesGlyph layout:id="layout_glyph_0" layout:species="RhoAgdp">
              <layout:boundingBox>
                <layout:position layout:x="348.882089533201" layout:y="230.035192675177"/>
                <layout:dimensions layout:width="116" layout:height="28"/>
              </layout:boundingBox>
            </layout:speciesGlyph>
            <layout:speciesGlyph layout:id="layout_glyph_1" layout:species="DRFi">
              <layout:boundingBox>
                <layout:position layout:x="47.3553062153271" layout:y="528.466694585149"/>
                <layout:dimensions layout:width="68" layout:height="28"/>
              </layout:boundingBox>
            </layout:speciesGlyph>
            <layout:speciesGlyph layout:id="layout_glyph_2" layout:species="DRFa">
              <layout:boundingBox>
                <layout:position layout:x="542.367705599131" layout:y="267.719774510124"/>
                <layout:dimensions layout:width="68" layout:height="28"/>
              </layout:boundingBox>
            </layout:speciesGlyph>
            <layout:speciesGlyph layout:id="layout_glyph_3" layout:species="RhoAgtp">
              <layout:boundingBox>
                <layout:position layout:x="220.463716569932" layout:y="234.62126982038"/>
                <layout:dimensions layout:width="116" layout:height="28"/>
              </layout:boundingBox>
            </layout:speciesGlyph>
            <layout:speciesGlyph layout:id="layout_glyph_4" layout:species="Rock1i">
              <layout:boundingBox>
                <layout:position layout:x="102.52638585816" layout:y="52.8026396428876"/>
                <layout:dimensions layout:width="100" layout:height="28"/>
              </layout:boundingBox>
            </layout:speciesGlyph>
            <layout:speciesGlyph layout:id="layout_glyph_5" layout:species="Rock1a">
              <layout:boundingBox>
                <layout:position layout:x="209.920197738909" layout:y="400.661890671151"/>
                <layout:dimensions layout:width="100" layout:height="28"/>
              </layout:boundingBox>
            </layout:speciesGlyph>
            <layout:speciesGlyph layout:id="layout_glyph_6" layout:species="PKN2i">
              <layout:boundingBox>
                <layout:position layout:x="473.61632665349" layout:y="59.083504832844"/>
                <layout:dimensions layout:width="84" layout:height="28"/>
              </layout:boundingBox>
            </layout:speciesGlyph>
            <layout:speciesGlyph layout:id="layout_glyph_7" layout:species="PKN2a">
              <layout:boundingBox>
                <layout:position layout:x="20.9364460973312" layout:y="528.258075526048"/>
                <layout:dimensions layout:width="84" layout:height="28"/>
              </layout:boundingBox>
            </layout:speciesGlyph>
            <layout:speciesGlyph layout:id="layout_glyph_8" layout:species="LIMKi">
              <layout:boundingBox>
                <layout:position layout:x="364.714085463914" layout:y="439.256434535429"/>
                <layout:dimensions layout:width="84" layout:height="28"/>
              </layout:boundingBox>
            </layout:speciesGlyph>
            <layout:speciesGlyph layout:id="layout_glyph_9" layout:species="LIMKa">
              <layout:boundingBox>
                <layout:position layout:x="131.502096380738" layout:y="541.192017042844"/>
                <layout:dimensions layout:width="84" layout:height="28"/>
              </layout:boundingBox>
            </layout:speciesGlyph>
            <layout:speciesGlyph layout:id="layout_glyph_10" layout:species="Cofilina">
              <layout:boundingBox>
                <layout:position layout:x="289.486122205169" layout:y="580.839430622055"/>
                <layout:dimensions layout:width="132" layout:height="28"/>
              </layout:boundingBox>
            </layout:speciesGlyph>
            <layout:speciesGlyph layout:id="layout_glyph_11" layout:species="Cofilini">
              <layout:boundingBox>
                <layout:position layout:x="514.729012478087" layout:y="100.96225108816"/>
                <layout:dimensions layout:width="132" layout:height="28"/>
              </layout:boundingBox>
            </layout:speciesGlyph>
            <layout:speciesGlyph layout:id="layout_glyph_12" layout:species="Actinag">
              <layout:boundingBox>
                <layout:position layout:x="274.438832552857" layout:y="376.718026903404"/>
                <layout:dimensions layout:width="116" layout:height="28"/>
              </layout:boundingBox>
            </layout:speciesGlyph>
            <layout:speciesGlyph layout:id="layout_glyph_13" layout:species="Actinf">
              <layout:boundingBox>
                <layout:position layout:x="31.4833043358522" layout:y="307.854154391582"/>
                <layout:dimensions layout:width="100" layout:height="28"/>
              </layout:boundingBox>
            </layout:speciesGlyph>
            <layout:speciesGlyph layout:id="layout_glyph_14" layout:species="CPI_17i">
              <layout:boundingBox>
                <layout:position layout:x="347.196014457796" layout:y="111.502245580579"/>
                <layout:dimensions layout:width="116" layout:height="28"/>
              </layout:boundingBox>
            </layout:speciesGlyph>
            <layout:speciesGlyph layout:id="layout_glyph_15" layout:species="CPI_17a">
              <layout:boundingBox>
                <layout:position layout:x="484.846089311204" layout:y="230.119058523461"/>
                <layout:dimensions layout:width="116" layout:height="28"/>
              </layout:boundingBox>
            </layout:speciesGlyph>
            <layout:speciesGlyph layout:id="layout_glyph_16" layout:species="MLCPa">
              <layout:boundingBox>
                <layout:position layout:x="454.739150671647" layout:y="181.945166645143"/>
                <layout:dimensions layout:width="84" layout:height="28"/>
              </layout:boundingBox>
            </layout:speciesGlyph>
            <layout:speciesGlyph layout:id="layout_glyph_17" layout:species="MLCPi">
              <layout:boundingBox>
                <layout:position layout:x="472.737022725779" layout:y="420.902466393031"/>
                <layout:dimensions layout:width="84" layout:height="28"/>
              </layout:boundingBox>
            </layout:speciesGlyph>
            <layout:speciesGlyph layout:id="layout_glyph_18" layout:species="pMLCa">
              <layout:boundingBox>
                <layout:position layout:x="559.095307835068" layout:y="255.313344452778"/>
                <layout:dimensions layout:width="84" layout:height="28"/>
              </layout:boundingBox>
            </layout:speciesGlyph>
            <layout:speciesGlyph layout:id="layout_glyph_19" layout:species="pMLCi">
              <layout:boundingBox>
                <layout:position layout:x="368.816251096051" layout:y="439.762303157126"/>
                <layout:dimensions layout:width="84" layout:height="28"/>
              </layout:boundingBox>
            </layout:speciesGlyph>
            <layout:speciesGlyph layout:id="layout_glyph_20" layout:species="Cav1a">
              <layout:boundingBox>
                <layout:position layout:x="101.751470707814" layout:y="531.040225823627"/>
                <layout:dimensions layout:width="84" layout:height="28"/>
              </layout:boundingBox>
            </layout:speciesGlyph>
            <layout:speciesGlyph layout:id="layout_glyph_21" layout:species="Srca">
              <layout:boundingBox>
                <layout:position layout:x="261.844537049759" layout:y="659.533050043753"/>
                <layout:dimensions layout:width="68" layout:height="28"/>
              </layout:boundingBox>
            </layout:speciesGlyph>
            <layout:speciesGlyph layout:id="layout_glyph_22" layout:species="Cav1i">
              <layout:boundingBox>
                <layout:position layout:x="106.816386090782" layout:y="674.0656165248"/>
                <layout:dimensions layout:width="84" layout:height="28"/>
              </layout:boundingBox>
            </layout:speciesGlyph>
            <layout:speciesGlyph layout:id="layout_glyph_23" layout:species="Srci">
              <layout:boundingBox>
                <layout:position layout:x="473.360048440715" layout:y="472.873366427201"/>
                <layout:dimensions layout:width="68" layout:height="28"/>
              </layout:boundingBox>
            </layout:speciesGlyph>
            <layout:speciesGlyph layout:id="layout_glyph_24" layout:species="Ect2i">
              <layout:boundingBox>
                <layout:position layout:x="374.973422367367" layout:y="9.74758075469257"/>
                <layout:dimensions layout:width="68" layout:height="28"/>
              </layout:boundingBox>
            </layout:speciesGlyph>
            <layout:speciesGlyph layout:id="layout_glyph_25" layout:species="Ect2a">
              <layout:boundingBox>
                <layout:position layout:x="375.85426757976" layout:y="207.27757192282"/>
                <layout:dimensions layout:width="68" layout:height="28"/>
              </layout:boundingBox>
            </layout:speciesGlyph>
            <layout:speciesGlyph layout:id="layout_glyph_26" layout:species="p190GAPi">
              <layout:boundingBox>
                <layout:position layout:x="450.115281144159" layout:y="674.983468053157"/>
                <layout:dimensions layout:width="132" layout:height="28"/>
              </layout:boundingBox>
            </layout:speciesGlyph>
            <layout:speciesGlyph layout:id="layout_glyph_27" layout:species="p190GAPa">
              <layout:boundingBox>
                <layout:position layout:x="477.09810038439" layout:y="459.138416287484"/>
                <layout:dimensions layout:width="132" layout:height="28"/>
              </layout:boundingBox>
            </layout:speciesGlyph>
            <layout:speciesGlyph layout:id="layout_glyph_28" layout:species="Actomyo_High">
              <layout:boundingBox>
                <layout:position layout:x="212.851517100876" layout:y="35.2235121572591"/>
                <layout:dimensions layout:width="196" layout:height="28"/>
              </layout:boundingBox>
            </layout:speciesGlyph>
            <layout:speciesGlyph layout:id="layout_glyph_29" layout:species="Polcont_High">
              <layout:boundingBox>
                <layout:position layout:x="22.4947397503184" layout:y="639.377737579065"/>
                <layout:dimensions layout:width="196" layout:height="28"/>
              </layout:boundingBox>
            </layout:speciesGlyph>
            <layout:speciesGlyph layout:id="layout_glyph_30" layout:species="Polcont_Low">
              <layout:boundingBox>
                <layout:position layout:x="20.3609520316703" layout:y="514.046648531652"/>
                <layout:dimensions layout:width="180" layout:height="28"/>
              </layout:boundingBox>
            </layout:speciesGlyph>
            <layout:speciesGlyph layout:id="layout_glyph_31" layout:species="Polystiff_High">
              <layout:boundingBox>
                <layout:position layout:x="348.350211369712" layout:y="339.257349693605"/>
                <layout:dimensions layout:width="228" layout:height="28"/>
              </layout:boundingBox>
            </layout:speciesGlyph>
            <layout:speciesGlyph layout:id="layout_glyph_32" layout:species="Recoil_Fast">
              <layout:boundingBox>
                <layout:position layout:x="287.125588069852" layout:y="549.346032668082"/>
                <layout:dimensions layout:width="180" layout:height="28"/>
              </layout:boundingBox>
            </layout:speciesGlyph>
            <layout:speciesGlyph layout:id="layout_glyph_33" layout:species="Tension_D">
              <layout:boundingBox>
                <layout:position layout:x="291.58758758286" layout:y="558.666895218941"/>
                <layout:dimensions layout:width="148" layout:height="28"/>
              </layout:boundingBox>
            </layout:speciesGlyph>
            <layout:speciesGlyph layout:id="layout_glyph_34" layout:species="Tension_I">
              <layout:boundingBox>
                <layout:position layout:x="91.5692425416577" layout:y="268.762271326905"/>
                <layout:dimensions layout:width="148" layout:height="28"/>
              </layout:boundingBox>
            </layout:speciesGlyph>
            <layout:speciesGlyph layout:id="layout_glyph_35" layout:species="Actomyo_Low">
              <layout:boundingBox>
                <layout:position layout:x="5.70915601705984" layout:y="311.763158079713"/>
                <layout:dimensions layout:width="180" layout:height="28"/>
              </layout:boundingBox>
            </layout:speciesGlyph>
            <layout:speciesGlyph layout:id="layout_glyph_36" layout:species="Recoil_Slow">
              <layout:boundingBox>
                <layout:position layout:x="26.4319594412611" layout:y="472.913505606753"/>
                <layout:dimensions layout:width="180" layout:height="28"/>
              </layout:boundingBox>
            </layout:speciesGlyph>
            <layout:speciesGlyph xmlns:render="http://projects.eml.org/bcb/sbml/render/level2" layout:id="layout_glyph_37" render:objectRole="invisible">
              <layout:boundingBox>
                <layout:position layout:x="170.740263393437" layout:y="214.240172805959"/>
                <layout:dimensions layout:width="1" layout:height="1"/>
              </layout:boundingBox>
            </layout:speciesGlyph>
            <layout:speciesGlyph xmlns:render="http://projects.eml.org/bcb/sbml/render/level2" layout:id="layout_glyph_38" render:objectRole="invisible">
              <layout:boundingBox>
                <layout:position layout:x="655.818518949319" layout:y="441.880641913809"/>
                <layout:dimensions layout:width="1" layout:height="1"/>
              </layout:boundingBox>
            </layout:speciesGlyph>
            <layout:speciesGlyph xmlns:render="http://projects.eml.org/bcb/sbml/render/level2" layout:id="layout_glyph_39" render:objectRole="invisible">
              <layout:boundingBox>
                <layout:position layout:x="556.336696437884" layout:y="168.814984198172"/>
                <layout:dimensions layout:width="1" layout:height="1"/>
              </layout:boundingBox>
            </layout:speciesGlyph>
            <layout:speciesGlyph xmlns:render="http://projects.eml.org/bcb/sbml/render/level2" layout:id="layout_glyph_40" render:objectRole="invisible">
              <layout:boundingBox>
                <layout:position layout:x="44.4426812562442" layout:y="486.863063903376"/>
                <layout:dimensions layout:width="1" layout:height="1"/>
              </layout:boundingBox>
            </layout:speciesGlyph>
            <layout:speciesGlyph xmlns:render="http://projects.eml.org/bcb/sbml/render/level2" layout:id="layout_glyph_41" render:objectRole="invisible">
              <layout:boundingBox>
                <layout:position layout:x="134.954025413356" layout:y="603.171289320274"/>
                <layout:dimensions layout:width="1" layout:height="1"/>
              </layout:boundingBox>
            </layout:speciesGlyph>
            <layout:speciesGlyph xmlns:render="http://projects.eml.org/bcb/sbml/render/level2" layout:id="layout_glyph_42" render:objectRole="invisible">
              <layout:boundingBox>
                <layout:position layout:x="54.6908150348363" layout:y="286.566908942248"/>
                <layout:dimensions layout:width="1" layout:height="1"/>
              </layout:boundingBox>
            </layout:speciesGlyph>
            <layout:speciesGlyph xmlns:render="http://projects.eml.org/bcb/sbml/render/level2" layout:id="layout_glyph_43" render:objectRole="invisible">
              <layout:boundingBox>
                <layout:position layout:x="603.047524493479" layout:y="77.9340932471241"/>
                <layout:dimensions layout:width="1" layout:height="1"/>
              </layout:boundingBox>
            </layout:speciesGlyph>
            <layout:speciesGlyph xmlns:render="http://projects.eml.org/bcb/sbml/render/level2" layout:id="layout_glyph_44" render:objectRole="invisible">
              <layout:boundingBox>
                <layout:position layout:x="423.996309653661" layout:y="419.507075217478"/>
                <layout:dimensions layout:width="1" layout:height="1"/>
              </layout:boundingBox>
            </layout:speciesGlyph>
            <layout:speciesGlyph xmlns:render="http://projects.eml.org/bcb/sbml/render/level2" layout:id="layout_glyph_45" render:objectRole="invisible">
              <layout:boundingBox>
                <layout:position layout:x="465.227462925718" layout:y="481.503172519429"/>
                <layout:dimensions layout:width="1" layout:height="1"/>
              </layout:boundingBox>
            </layout:speciesGlyph>
            <layout:speciesGlyph xmlns:render="http://projects.eml.org/bcb/sbml/render/level2" layout:id="layout_glyph_46" render:objectRole="invisible">
              <layout:boundingBox>
                <layout:position layout:x="0" layout:y="753.525306377502"/>
                <layout:dimensions layout:width="1" layout:height="1"/>
              </layout:boundingBox>
            </layout:speciesGlyph>
            <layout:speciesGlyph xmlns:render="http://projects.eml.org/bcb/sbml/render/level2" layout:id="layout_glyph_47" render:objectRole="invisible">
              <layout:boundingBox>
                <layout:position layout:x="563.06050300265" layout:y="536.705189095182"/>
                <layout:dimensions layout:width="1" layout:height="1"/>
              </layout:boundingBox>
            </layout:speciesGlyph>
            <layout:speciesGlyph xmlns:render="http://projects.eml.org/bcb/sbml/render/level2" layout:id="layout_glyph_48" render:objectRole="invisible">
              <layout:boundingBox>
                <layout:position layout:x="525.744133754119" layout:y="647.644694655986"/>
                <layout:dimensions layout:width="1" layout:height="1"/>
              </layout:boundingBox>
            </layout:speciesGlyph>
            <layout:speciesGlyph xmlns:render="http://projects.eml.org/bcb/sbml/render/level2" layout:id="layout_glyph_49" render:objectRole="invisible">
              <layout:boundingBox>
                <layout:position layout:x="338.989669328454" layout:y="193.71713615667"/>
                <layout:dimensions layout:width="1" layout:height="1"/>
              </layout:boundingBox>
            </layout:speciesGlyph>
            <layout:speciesGlyph xmlns:render="http://projects.eml.org/bcb/sbml/render/level2" layout:id="layout_glyph_50" render:objectRole="invisible">
              <layout:boundingBox>
                <layout:position layout:x="173.642731517348" layout:y="384.939677542316"/>
                <layout:dimensions layout:width="1" layout:height="1"/>
              </layout:boundingBox>
            </layout:speciesGlyph>
            <layout:speciesGlyph xmlns:render="http://projects.eml.org/bcb/sbml/render/level2" layout:id="layout_glyph_51" render:objectRole="invisible">
              <layout:boundingBox>
                <layout:position layout:x="419.449329495345" layout:y="155.011405025738"/>
                <layout:dimensions layout:width="1" layout:height="1"/>
              </layout:boundingBox>
            </layout:speciesGlyph>
            <layout:speciesGlyph xmlns:render="http://projects.eml.org/bcb/sbml/render/level2" layout:id="layout_glyph_52" render:objectRole="invisible">
              <layout:boundingBox>
                <layout:position layout:x="608.633168712674" layout:y="573.724399896306"/>
                <layout:dimensions layout:width="1" layout:height="1"/>
              </layout:boundingBox>
            </layout:speciesGlyph>
            <layout:speciesGlyph xmlns:render="http://projects.eml.org/bcb/sbml/render/level2" layout:id="layout_glyph_53" render:objectRole="invisible">
              <layout:boundingBox>
                <layout:position layout:x="597.267422164196" layout:y="420.946518714364"/>
                <layout:dimensions layout:width="1" layout:height="1"/>
              </layout:boundingBox>
            </layout:speciesGlyph>
            <layout:speciesGlyph xmlns:render="http://projects.eml.org/bcb/sbml/render/level2" layout:id="layout_glyph_54" render:objectRole="invisible">
              <layout:boundingBox>
                <layout:position layout:x="209.218209525236" layout:y="344.341578955662"/>
                <layout:dimensions layout:width="1" layout:height="1"/>
              </layout:boundingBox>
            </layout:speciesGlyph>
            <layout:speciesGlyph xmlns:render="http://projects.eml.org/bcb/sbml/render/level2" layout:id="layout_glyph_55" render:objectRole="invisible">
              <layout:boundingBox>
                <layout:position layout:x="229.020240837513" layout:y="86.4779327357837"/>
                <layout:dimensions layout:width="1" layout:height="1"/>
              </layout:boundingBox>
            </layout:speciesGlyph>
            <layout:speciesGlyph xmlns:render="http://projects.eml.org/bcb/sbml/render/level2" layout:id="layout_glyph_56" render:objectRole="invisible">
              <layout:boundingBox>
                <layout:position layout:x="126.676189366972" layout:y="371.266485634065"/>
                <layout:dimensions layout:width="1" layout:height="1"/>
              </layout:boundingBox>
            </layout:speciesGlyph>
            <layout:speciesGlyph xmlns:render="http://projects.eml.org/bcb/sbml/render/level2" layout:id="layout_glyph_57" render:objectRole="invisible">
              <layout:boundingBox>
                <layout:position layout:x="175.460231380537" layout:y="296.839367512869"/>
                <layout:dimensions layout:width="1" layout:height="1"/>
              </layout:boundingBox>
            </layout:speciesGlyph>
            <layout:speciesGlyph xmlns:render="http://projects.eml.org/bcb/sbml/render/level2" layout:id="layout_glyph_58" render:objectRole="invisible">
              <layout:boundingBox>
                <layout:position layout:x="291.845621431074" layout:y="287.255084872249"/>
                <layout:dimensions layout:width="1" layout:height="1"/>
              </layout:boundingBox>
            </layout:speciesGlyph>
            <layout:speciesGlyph xmlns:render="http://projects.eml.org/bcb/sbml/render/level2" layout:id="layout_glyph_59" render:objectRole="invisible">
              <layout:boundingBox>
                <layout:position layout:x="344.189691387876" layout:y="0"/>
                <layout:dimensions layout:width="1" layout:height="1"/>
              </layout:boundingBox>
            </layout:speciesGlyph>
            <layout:speciesGlyph xmlns:render="http://projects.eml.org/bcb/sbml/render/level2" layout:id="layout_glyph_60" render:objectRole="invisible">
              <layout:boundingBox>
                <layout:position layout:x="575.935557422839" layout:y="383.678598376736"/>
                <layout:dimensions layout:width="1" layout:height="1"/>
              </layout:boundingBox>
            </layout:speciesGlyph>
            <layout:speciesGlyph xmlns:render="http://projects.eml.org/bcb/sbml/render/level2" layout:id="layout_glyph_61" render:objectRole="invisible">
              <layout:boundingBox>
                <layout:position layout:x="385.463242870205" layout:y="259.426381496264"/>
                <layout:dimensions layout:width="1" layout:height="1"/>
              </layout:boundingBox>
            </layout:speciesGlyph>
            <layout:speciesGlyph xmlns:render="http://projects.eml.org/bcb/sbml/render/level2" layout:id="layout_glyph_62" render:objectRole="invisible">
              <layout:boundingBox>
                <layout:position layout:x="346.032857778565" layout:y="510.825925331964"/>
                <layout:dimensions layout:width="1" layout:height="1"/>
              </layout:boundingBox>
            </layout:speciesGlyph>
            <layout:speciesGlyph xmlns:render="http://projects.eml.org/bcb/sbml/render/level2" layout:id="layout_glyph_63" render:objectRole="invisible">
              <layout:boundingBox>
                <layout:position layout:x="572.506491330212" layout:y="342.76132362172"/>
                <layout:dimensions layout:width="1" layout:height="1"/>
              </layout:boundingBox>
            </layout:speciesGlyph>
            <layout:speciesGlyph xmlns:render="http://projects.eml.org/bcb/sbml/render/level2" layout:id="layout_glyph_64" render:objectRole="invisible">
              <layout:boundingBox>
                <layout:position layout:x="218.728692012945" layout:y="479.654852984126"/>
                <layout:dimensions layout:width="1" layout:height="1"/>
              </layout:boundingBox>
            </layout:speciesGlyph>
            <layout:speciesGlyph xmlns:render="http://projects.eml.org/bcb/sbml/render/level2" layout:id="layout_glyph_65" render:objectRole="invisible">
              <layout:boundingBox>
                <layout:position layout:x="370.372104089351" layout:y="713.645027118161"/>
                <layout:dimensions layout:width="1" layout:height="1"/>
              </layout:boundingBox>
            </layout:speciesGlyph>
            <layout:speciesGlyph xmlns:render="http://projects.eml.org/bcb/sbml/render/level2" layout:id="layout_glyph_66" render:objectRole="invisible">
              <layout:boundingBox>
                <layout:position layout:x="489.201145957356" layout:y="203.562840510714"/>
                <layout:dimensions layout:width="1" layout:height="1"/>
              </layout:boundingBox>
            </layout:speciesGlyph>
          </layout:listOfSpeciesGlyphs>
          <layout:listOfReactionGlyphs>
            <layout:reactionGlyph layout:id="layout_glyph_67" layout:reaction="Pkn2_turnover">
              <layout:curve>
                <layout:listOfCurveSegments>
                  <layout:curveSegment xmlns:xsi="http://www.w3.org/2001/XMLSchema-instance" xsi:type="LineSegment">
                    <layout:start layout:x="271.494463443525" layout:y="339.254630933384"/>
                    <layout:end layout:x="316.762451499141" layout:y="292.337173864063"/>
                  </layout:curveSegment>
                </layout:listOfCurveSegments>
              </layout:curve>
              <layout:boundingBox>
                <layout:position layout:x="0" layout:y="0"/>
                <layout:dimensions layout:width="0" layout:height="0"/>
              </layout:boundingBox>
              <layout:listOfSpeciesReferenceGlyphs>
                <layout:speciesReferenceGlyph layout:id="layout_glyph_68" layout:speciesGlyph="layout_glyph_7" layout:role="substrate">
                  <layout:curve>
                    <layout:listOfCurveSegments>
                      <layout:curveSegment xmlns:xsi="http://www.w3.org/2001/XMLSchema-instance" xsi:type="CubicBezier">
                        <layout:start layout:x="271.494463443525" layout:y="339.254630933384"/>
                        <layout:end layout:x="82.8133780740531" layout:y="523.258075526048"/>
                        <layout:basePoint1 layout:x="226.226475387909" layout:y="386.172088002704"/>
                        <layout:basePoint2 layout:x="143.202929717077" layout:y="466.444446031706"/>
                      </layout:curveSegment>
                    </layout:listOfCurveSegments>
                  </layout:curve>
                </layout:speciesReferenceGlyph>
                <layout:speciesReferenceGlyph layout:id="layout_glyph_69" layout:speciesGlyph="layout_glyph_6" layout:role="product">
                  <layout:curve>
                    <layout:listOfCurveSegments>
                      <layout:curveSegment xmlns:xsi="http://www.w3.org/2001/XMLSchema-instance" xsi:type="CubicBezier">
                        <layout:start layout:x="316.762451499141" layout:y="292.337173864063"/>
                        <layout:end layout:x="498.683542639872" layout:y="92.083504832844"/>
                        <layout:basePoint1 layout:x="362.030439554756" layout:y="245.419716794743"/>
                        <layout:basePoint2 layout:x="441.673988111218" layout:y="157.022246546463"/>
                      </layout:curveSegment>
                    </layout:listOfCurveSegments>
                  </layout:curve>
                </layout:speciesReferenceGlyph>
              </layout:listOfSpeciesReferenceGlyphs>
            </layout:reactionGlyph>
            <layout:reactionGlyph layout:id="layout_glyph_70">
              <layout:curve>
                <layout:listOfCurveSegments>
                  <layout:curveSegment xmlns:xsi="http://www.w3.org/2001/XMLSchema-instance" xsi:type="LineSegment">
                    <layout:start layout:x="339.096414238949" layout:y="249.524556535175"/>
                    <layout:end layout:x="364.713959008059" layout:y="254.567591471104"/>
                  </layout:curveSegment>
                </layout:listOfCurveSegments>
              </layout:curve>
              <layout:boundingBox>
                <layout:position layout:x="0" layout:y="0"/>
                <layout:dimensions layout:width="0" layout:height="0"/>
              </layout:boundingBox>
              <layout:listOfSpeciesReferenceGlyphs>
                <layout:speciesReferenceGlyph layout:id="layout_glyph_71" layout:speciesGlyph="layout_glyph_37" layout:role="substrate">
                  <layout:curve>
                    <layout:listOfCurveSegments>
                      <layout:curveSegment xmlns:xsi="http://www.w3.org/2001/XMLSchema-instance" xsi:type="CubicBezier">
                        <layout:start layout:x="339.096414238949" layout:y="249.524556535175"/>
                        <layout:end layout:x="176.740263393437" layout:y="215.890194047556"/>
                        <layout:basePoint1 layout:x="313.47886946984" layout:y="244.481521599245"/>
                        <layout:basePoint2 layout:x="238.705180239361" layout:y="228.925099089418"/>
                      </layout:curveSegment>
                    </layout:listOfCurveSegments>
                  </layout:curve>
                </layout:speciesReferenceGlyph>
                <layout:speciesReferenceGlyph layout:id="layout_glyph_72" layout:speciesGlyph="layout_glyph_2" layout:role="product">
                  <layout:curve>
                    <layout:listOfCurveSegments>
                      <layout:curveSegment xmlns:xsi="http://www.w3.org/2001/XMLSchema-instance" xsi:type="CubicBezier">
                        <layout:start layout:x="364.713959008059" layout:y="254.567591471104"/>
                        <layout:end layout:x="537.367705599131" layout:y="277.084887495791"/>
                        <layout:basePoint1 layout:x="390.331503777168" layout:y="259.610626407034"/>
                        <layout:basePoint2 layout:x="470.253990880427" layout:y="269.608515685394"/>
                      </layout:curveSegment>
                    </layout:listOfCurveSegments>
                  </layout:curve>
                </layout:speciesReferenceGlyph>
                <layout:speciesReferenceGlyph layout:id="layout_glyph_73" layout:speciesGlyph="layout_glyph_3" layout:role="product">
                  <layout:curve>
                    <layout:listOfCurveSegments>
                      <layout:curveSegment xmlns:xsi="http://www.w3.org/2001/XMLSchema-instance" xsi:type="CubicBezier">
                        <layout:start layout:x="364.713959008059" layout:y="254.567591471104"/>
                        <layout:end layout:x="341.463716569932" layout:y="254.810088623747"/>
                        <layout:basePoint1 layout:x="390.331503777168" layout:y="259.610626407034"/>
                        <layout:basePoint2 layout:x="372.301996365828" layout:y="258.471116249373"/>
                      </layout:curveSegment>
                    </layout:listOfCurveSegments>
                  </layout:curve>
                </layout:speciesReferenceGlyph>
              </layout:listOfSpeciesReferenceGlyphs>
            </layout:reactionGlyph>
            <layout:reactionGlyph layout:id="layout_glyph_74">
              <layout:curve>
                <layout:listOfCurveSegments>
                  <layout:curveSegment xmlns:xsi="http://www.w3.org/2001/XMLSchema-instance" xsi:type="LineSegment">
                    <layout:start layout:x="433.699824303207" layout:y="441.390432926673"/>
                    <layout:end layout:x="434.393580787096" layout:y="440.950041445415"/>
                  </layout:curveSegment>
                </layout:listOfCurveSegments>
              </layout:curve>
              <layout:boundingBox>
                <layout:position layout:x="0" layout:y="0"/>
                <layout:dimensions layout:width="0" layout:height="0"/>
              </layout:boundingBox>
              <layout:listOfSpeciesReferenceGlyphs>
                <layout:speciesReferenceGlyph layout:id="layout_glyph_75" layout:speciesGlyph="layout_glyph_5" layout:role="product">
                  <layout:curve>
                    <layout:listOfCurveSegments>
                      <layout:curveSegment xmlns:xsi="http://www.w3.org/2001/XMLSchema-instance" xsi:type="CubicBezier">
                        <layout:start layout:x="434.393580787096" layout:y="440.950041445415"/>
                        <layout:end layout:x="314.920197738909" layout:y="422.777720871455"/>
                        <layout:basePoint1 layout:x="435.087337270986" layout:y="440.509649964157"/>
                        <layout:basePoint2 layout:x="375.17720662592" layout:y="431.533587547491"/>
                      </layout:curveSegment>
                    </layout:listOfCurveSegments>
                  </layout:curve>
                </layout:speciesReferenceGlyph>
                <layout:speciesReferenceGlyph layout:id="layout_glyph_76" layout:speciesGlyph="layout_glyph_8" layout:role="product">
                  <layout:curve>
                    <layout:listOfCurveSegments>
                      <layout:curveSegment xmlns:xsi="http://www.w3.org/2001/XMLSchema-instance" xsi:type="CubicBezier">
                        <layout:start layout:x="434.393580787096" layout:y="440.950041445415"/>
                        <layout:end layout:x="449.006459773692" layout:y="434.256434535429"/>
                        <layout:basePoint1 layout:x="435.087337270986" layout:y="440.509649964157"/>
                        <layout:basePoint2 layout:x="442.220337643311" layout:y="437.272944379478"/>
                      </layout:curveSegment>
                    </layout:listOfCurveSegments>
                  </layout:curve>
                </layout:speciesReferenceGlyph>
                <layout:speciesReferenceGlyph layout:id="layout_glyph_77" layout:speciesGlyph="layout_glyph_38" layout:role="product">
                  <layout:curve>
                    <layout:listOfCurveSegments>
                      <layout:curveSegment xmlns:xsi="http://www.w3.org/2001/XMLSchema-instance" xsi:type="CubicBezier">
                        <layout:start layout:x="434.393580787096" layout:y="440.950041445415"/>
                        <layout:end layout:x="650.818518949319" layout:y="442.334127423198"/>
                        <layout:basePoint1 layout:x="435.087337270986" layout:y="440.509649964157"/>
                        <layout:basePoint2 layout:x="543.126367231125" layout:y="441.311790823363"/>
                      </layout:curveSegment>
                    </layout:listOfCurveSegments>
                  </layout:curve>
                </layout:speciesReferenceGlyph>
              </layout:listOfSpeciesReferenceGlyphs>
            </layout:reactionGlyph>
            <layout:reactionGlyph layout:id="layout_glyph_78">
              <layout:curve>
                <layout:listOfCurveSegments>
                  <layout:curveSegment xmlns:xsi="http://www.w3.org/2001/XMLSchema-instance" xsi:type="LineSegment">
                    <layout:start layout:x="317.49543636556" layout:y="260.948032551317"/>
                    <layout:end layout:x="278.113190833716" layout:y="275.116266965786"/>
                  </layout:curveSegment>
                </layout:listOfCurveSegments>
              </layout:curve>
              <layout:boundingBox>
                <layout:position layout:x="0" layout:y="0"/>
                <layout:dimensions layout:width="0" layout:height="0"/>
              </layout:boundingBox>
              <layout:listOfSpeciesReferenceGlyphs>
                <layout:speciesReferenceGlyph layout:id="layout_glyph_79" layout:speciesGlyph="layout_glyph_39" layout:role="substrate">
                  <layout:curve>
                    <layout:listOfCurveSegments>
                      <layout:curveSegment xmlns:xsi="http://www.w3.org/2001/XMLSchema-instance" xsi:type="CubicBezier">
                        <layout:start layout:x="317.49543636556" layout:y="260.948032551317"/>
                        <layout:end layout:x="551.336696437884" layout:y="171.445703223978"/>
                        <layout:basePoint1 layout:x="356.877681897403" layout:y="246.779798136847"/>
                        <layout:basePoint2 layout:x="463.952750550604" layout:y="205.570692076795"/>
                      </layout:curveSegment>
                    </layout:listOfCurveSegments>
                  </layout:curve>
                </layout:speciesReferenceGlyph>
                <layout:speciesReferenceGlyph layout:id="layout_glyph_80" layout:speciesGlyph="layout_glyph_9" layout:role="product">
                  <layout:curve>
                    <layout:listOfCurveSegments>
                      <layout:curveSegment xmlns:xsi="http://www.w3.org/2001/XMLSchema-instance" xsi:type="CubicBezier">
                        <layout:start layout:x="278.113190833716" layout:y="275.116266965786"/>
                        <layout:end layout:x="178.162920375928" layout:y="536.192017042844"/>
                        <layout:basePoint1 layout:x="238.730945301873" layout:y="289.284501380256"/>
                        <layout:basePoint2 layout:x="198.60137145594" layout:y="416.280317815167"/>
                      </layout:curveSegment>
                    </layout:listOfCurveSegments>
                  </layout:curve>
                </layout:speciesReferenceGlyph>
                <layout:speciesReferenceGlyph layout:id="layout_glyph_81" layout:speciesGlyph="layout_glyph_4" layout:role="product">
                  <layout:curve>
                    <layout:listOfCurveSegments>
                      <layout:curveSegment xmlns:xsi="http://www.w3.org/2001/XMLSchema-instance" xsi:type="CubicBezier">
                        <layout:start layout:x="278.113190833716" layout:y="275.116266965786"/>
                        <layout:end layout:x="159.888274223532" layout:y="85.8026396428876"/>
                        <layout:basePoint1 layout:x="238.730945301873" layout:y="289.284501380256"/>
                        <layout:basePoint2 layout:x="189.464048379742" layout:y="191.085629115189"/>
                      </layout:curveSegment>
                    </layout:listOfCurveSegments>
                  </layout:curve>
                </layout:speciesReferenceGlyph>
              </layout:listOfSpeciesReferenceGlyphs>
            </layout:reactionGlyph>
            <layout:reactionGlyph layout:id="layout_glyph_82">
              <layout:curve>
                <layout:listOfCurveSegments>
                  <layout:curveSegment xmlns:xsi="http://www.w3.org/2001/XMLSchema-instance" xsi:type="LineSegment">
                    <layout:start layout:x="133.120697052885" layout:y="433.108672426136"/>
                    <layout:end layout:x="133.29211333488" layout:y="432.445974363612"/>
                  </layout:curveSegment>
                </layout:listOfCurveSegments>
              </layout:curve>
              <layout:boundingBox>
                <layout:position layout:x="0" layout:y="0"/>
                <layout:dimensions layout:width="0" layout:height="0"/>
              </layout:boundingBox>
              <layout:listOfSpeciesReferenceGlyphs>
                <layout:speciesReferenceGlyph layout:id="layout_glyph_83" layout:speciesGlyph="layout_glyph_3" layout:role="product">
                  <layout:curve>
                    <layout:listOfCurveSegments>
                      <layout:curveSegment xmlns:xsi="http://www.w3.org/2001/XMLSchema-instance" xsi:type="CubicBezier">
                        <layout:start layout:x="133.29211333488" layout:y="432.445974363612"/>
                        <layout:end layout:x="263.422368175454" layout:y="267.62126982038"/>
                        <layout:basePoint1 layout:x="133.463529616875" layout:y="431.783276301088"/>
                        <layout:basePoint2 layout:x="198.485802966663" layout:y="349.536598545103"/>
                      </layout:curveSegment>
                    </layout:listOfCurveSegments>
                  </layout:curve>
                </layout:speciesReferenceGlyph>
                <layout:speciesReferenceGlyph layout:id="layout_glyph_84" layout:speciesGlyph="layout_glyph_1" layout:role="product">
                  <layout:curve>
                    <layout:listOfCurveSegments>
                      <layout:curveSegment xmlns:xsi="http://www.w3.org/2001/XMLSchema-instance" xsi:type="CubicBezier">
                        <layout:start layout:x="133.29211333488" layout:y="432.445974363612"/>
                        <layout:end layout:x="90.3002435869622" layout:y="523.466694585149"/>
                        <layout:basePoint1 layout:x="133.463529616875" layout:y="431.783276301088"/>
                        <layout:basePoint2 layout:x="111.924740672417" layout:y="477.459310927487"/>
                      </layout:curveSegment>
                    </layout:listOfCurveSegments>
                  </layout:curve>
                </layout:speciesReferenceGlyph>
                <layout:speciesReferenceGlyph layout:id="layout_glyph_85" layout:speciesGlyph="layout_glyph_40" layout:role="product">
                  <layout:curve>
                    <layout:listOfCurveSegments>
                      <layout:curveSegment xmlns:xsi="http://www.w3.org/2001/XMLSchema-instance" xsi:type="CubicBezier">
                        <layout:start layout:x="133.29211333488" layout:y="432.445974363612"/>
                        <layout:end layout:x="50.4426812562442" layout:y="483.909766318979"/>
                        <layout:basePoint1 layout:x="133.463529616875" layout:y="431.783276301088"/>
                        <layout:basePoint2 layout:x="91.9959595070585" layout:y="457.680846794403"/>
                      </layout:curveSegment>
                    </layout:listOfCurveSegments>
                  </layout:curve>
                </layout:speciesReferenceGlyph>
              </layout:listOfSpeciesReferenceGlyphs>
            </layout:reactionGlyph>
            <layout:reactionGlyph layout:id="layout_glyph_86">
              <layout:curve>
                <layout:listOfCurveSegments>
                  <layout:curveSegment xmlns:xsi="http://www.w3.org/2001/XMLSchema-instance" xsi:type="LineSegment">
                    <layout:start layout:x="300.044240902479" layout:y="300.826460411305"/>
                    <layout:end layout:x="300.977616963728" layout:y="301.553339228435"/>
                  </layout:curveSegment>
                </layout:listOfCurveSegments>
              </layout:curve>
              <layout:boundingBox>
                <layout:position layout:x="0" layout:y="0"/>
                <layout:dimensions layout:width="0" layout:height="0"/>
              </layout:boundingBox>
              <layout:listOfSpeciesReferenceGlyphs>
                <layout:speciesReferenceGlyph layout:id="layout_glyph_87" layout:speciesGlyph="layout_glyph_3" layout:role="product">
                  <layout:curve>
                    <layout:listOfCurveSegments>
                      <layout:curveSegment xmlns:xsi="http://www.w3.org/2001/XMLSchema-instance" xsi:type="CubicBezier">
                        <layout:start layout:x="300.977616963728" layout:y="301.553339228435"/>
                        <layout:end layout:x="286.766120313969" layout:y="267.62126982038"/>
                        <layout:basePoint1 layout:x="301.910993024977" layout:y="302.280218045564"/>
                        <layout:basePoint2 layout:x="294.571900684785" layout:y="285.132463637255"/>
                      </layout:curveSegment>
                    </layout:listOfCurveSegments>
                  </layout:curve>
                </layout:speciesReferenceGlyph>
                <layout:speciesReferenceGlyph layout:id="layout_glyph_88" layout:speciesGlyph="layout_glyph_6" layout:role="product">
                  <layout:curve>
                    <layout:listOfCurveSegments>
                      <layout:curveSegment xmlns:xsi="http://www.w3.org/2001/XMLSchema-instance" xsi:type="CubicBezier">
                        <layout:start layout:x="300.977616963728" layout:y="301.553339228435"/>
                        <layout:end layout:x="497.90053447643" layout:y="92.083504832844"/>
                        <layout:basePoint1 layout:x="301.910993024977" layout:y="302.280218045564"/>
                        <layout:basePoint2 layout:x="400.139107766016" layout:y="197.363581143487"/>
                      </layout:curveSegment>
                    </layout:listOfCurveSegments>
                  </layout:curve>
                </layout:speciesReferenceGlyph>
                <layout:speciesReferenceGlyph layout:id="layout_glyph_89" layout:speciesGlyph="layout_glyph_41" layout:role="product">
                  <layout:curve>
                    <layout:listOfCurveSegments>
                      <layout:curveSegment xmlns:xsi="http://www.w3.org/2001/XMLSchema-instance" xsi:type="CubicBezier">
                        <layout:start layout:x="300.977616963728" layout:y="301.553339228435"/>
                        <layout:end layout:x="138.491651305828" layout:y="598.171289320274"/>
                        <layout:basePoint1 layout:x="301.910993024977" layout:y="302.280218045564"/>
                        <layout:basePoint2 layout:x="220.434666180715" layout:y="450.407473387201"/>
                      </layout:curveSegment>
                    </layout:listOfCurveSegments>
                  </layout:curve>
                </layout:speciesReferenceGlyph>
              </layout:listOfSpeciesReferenceGlyphs>
            </layout:reactionGlyph>
            <layout:reactionGlyph layout:id="layout_glyph_90">
              <layout:curve>
                <layout:listOfCurveSegments>
                  <layout:curveSegment xmlns:xsi="http://www.w3.org/2001/XMLSchema-instance" xsi:type="LineSegment">
                    <layout:start layout:x="131.510872217959" layout:y="354.924706901144"/>
                    <layout:end layout:x="143.061798847839" layout:y="365.761983274241"/>
                  </layout:curveSegment>
                </layout:listOfCurveSegments>
              </layout:curve>
              <layout:boundingBox>
                <layout:position layout:x="0" layout:y="0"/>
                <layout:dimensions layout:width="0" layout:height="0"/>
              </layout:boundingBox>
              <layout:listOfSpeciesReferenceGlyphs>
                <layout:speciesReferenceGlyph layout:id="layout_glyph_91" layout:speciesGlyph="layout_glyph_42" layout:role="substrate">
                  <layout:curve>
                    <layout:listOfCurveSegments>
                      <layout:curveSegment xmlns:xsi="http://www.w3.org/2001/XMLSchema-instance" xsi:type="CubicBezier">
                        <layout:start layout:x="131.510872217959" layout:y="354.924706901144"/>
                        <layout:end layout:x="60.6908150348363" layout:y="291.908920345568"/>
                        <layout:basePoint1 layout:x="119.95994558808" layout:y="344.087430528048"/>
                        <layout:basePoint2 layout:x="87.4376486539881" layout:y="315.288856343534"/>
                      </layout:curveSegment>
                    </layout:listOfCurveSegments>
                  </layout:curve>
                </layout:speciesReferenceGlyph>
                <layout:speciesReferenceGlyph layout:id="layout_glyph_92" layout:speciesGlyph="layout_glyph_7" layout:role="product">
                  <layout:curve>
                    <layout:listOfCurveSegments>
                      <layout:curveSegment xmlns:xsi="http://www.w3.org/2001/XMLSchema-instance" xsi:type="CubicBezier">
                        <layout:start layout:x="143.061798847839" layout:y="365.761983274241"/>
                        <layout:end layout:x="73.4511253130916" layout:y="523.258075526048"/>
                        <layout:basePoint1 layout:x="154.612725477718" layout:y="376.599259647338"/>
                        <layout:basePoint2 layout:x="116.919657052875" layout:y="452.637986679967"/>
                      </layout:curveSegment>
                    </layout:listOfCurveSegments>
                  </layout:curve>
                </layout:speciesReferenceGlyph>
                <layout:speciesReferenceGlyph layout:id="layout_glyph_93" layout:speciesGlyph="layout_glyph_3" layout:role="product">
                  <layout:curve>
                    <layout:listOfCurveSegments>
                      <layout:curveSegment xmlns:xsi="http://www.w3.org/2001/XMLSchema-instance" xsi:type="CubicBezier">
                        <layout:start layout:x="143.061798847839" layout:y="365.761983274241"/>
                        <layout:end layout:x="260.076423302286" layout:y="267.62126982038"/>
                        <layout:basePoint1 layout:x="154.612725477718" layout:y="376.599259647338"/>
                        <layout:basePoint2 layout:x="210.232306047472" layout:y="324.819583827133"/>
                      </layout:curveSegment>
                    </layout:listOfCurveSegments>
                  </layout:curve>
                </layout:speciesReferenceGlyph>
              </layout:listOfSpeciesReferenceGlyphs>
            </layout:reactionGlyph>
            <layout:reactionGlyph layout:id="layout_glyph_94">
              <layout:curve>
                <layout:listOfCurveSegments>
                  <layout:curveSegment xmlns:xsi="http://www.w3.org/2001/XMLSchema-instance" xsi:type="LineSegment">
                    <layout:start layout:x="381.9318253085" layout:y="414.273926052106"/>
                    <layout:end layout:x="381.510881408624" layout:y="413.818172488795"/>
                  </layout:curveSegment>
                </layout:listOfCurveSegments>
              </layout:curve>
              <layout:boundingBox>
                <layout:position layout:x="0" layout:y="0"/>
                <layout:dimensions layout:width="0" layout:height="0"/>
              </layout:boundingBox>
              <layout:listOfSpeciesReferenceGlyphs>
                <layout:speciesReferenceGlyph layout:id="layout_glyph_95" layout:speciesGlyph="layout_glyph_9" layout:role="product">
                  <layout:curve>
                    <layout:listOfCurveSegments>
                      <layout:curveSegment xmlns:xsi="http://www.w3.org/2001/XMLSchema-instance" xsi:type="CubicBezier">
                        <layout:start layout:x="381.510881408624" layout:y="413.818172488795"/>
                        <layout:end layout:x="201.311305698024" layout:y="536.192017042844"/>
                        <layout:basePoint1 layout:x="381.089937508747" layout:y="413.362418925484"/>
                        <layout:basePoint2 layout:x="291.095385628416" layout:y="474.663279593336"/>
                      </layout:curveSegment>
                    </layout:listOfCurveSegments>
                  </layout:curve>
                </layout:speciesReferenceGlyph>
                <layout:speciesReferenceGlyph layout:id="layout_glyph_96" layout:speciesGlyph="layout_glyph_10" layout:role="product">
                  <layout:curve>
                    <layout:listOfCurveSegments>
                      <layout:curveSegment xmlns:xsi="http://www.w3.org/2001/XMLSchema-instance" xsi:type="CubicBezier">
                        <layout:start layout:x="381.510881408624" layout:y="413.818172488795"/>
                        <layout:end layout:x="358.166750931751" layout:y="575.839430622055"/>
                        <layout:basePoint1 layout:x="381.089937508747" layout:y="413.362418925484"/>
                        <layout:basePoint2 layout:x="369.52310824528" layout:y="494.486986382942"/>
                      </layout:curveSegment>
                    </layout:listOfCurveSegments>
                  </layout:curve>
                </layout:speciesReferenceGlyph>
                <layout:speciesReferenceGlyph layout:id="layout_glyph_97" layout:speciesGlyph="layout_glyph_43" layout:role="product">
                  <layout:curve>
                    <layout:listOfCurveSegments>
                      <layout:curveSegment xmlns:xsi="http://www.w3.org/2001/XMLSchema-instance" xsi:type="CubicBezier">
                        <layout:start layout:x="381.510881408624" layout:y="413.818172488795"/>
                        <layout:end layout:x="599.894454165856" layout:y="83.9340932471241"/>
                        <layout:basePoint1 layout:x="381.089937508747" layout:y="413.362418925484"/>
                        <layout:basePoint2 layout:x="490.386959862332" layout:y="248.534317695476"/>
                      </layout:curveSegment>
                    </layout:listOfCurveSegments>
                  </layout:curve>
                </layout:speciesReferenceGlyph>
              </layout:listOfSpeciesReferenceGlyphs>
            </layout:reactionGlyph>
            <layout:reactionGlyph layout:id="layout_glyph_98">
              <layout:curve>
                <layout:listOfCurveSegments>
                  <layout:curveSegment xmlns:xsi="http://www.w3.org/2001/XMLSchema-instance" xsi:type="LineSegment">
                    <layout:start layout:x="466.69827426525" layout:y="345.844634508906"/>
                    <layout:end layout:x="473.620798196984" layout:y="332.254861268337"/>
                  </layout:curveSegment>
                </layout:listOfCurveSegments>
              </layout:curve>
              <layout:boundingBox>
                <layout:position layout:x="0" layout:y="0"/>
                <layout:dimensions layout:width="0" layout:height="0"/>
              </layout:boundingBox>
              <layout:listOfSpeciesReferenceGlyphs>
                <layout:speciesReferenceGlyph layout:id="layout_glyph_99" layout:speciesGlyph="layout_glyph_44" layout:role="substrate">
                  <layout:curve>
                    <layout:listOfCurveSegments>
                      <layout:curveSegment xmlns:xsi="http://www.w3.org/2001/XMLSchema-instance" xsi:type="CubicBezier">
                        <layout:start layout:x="466.69827426525" layout:y="345.844634508906"/>
                        <layout:end layout:x="427.699683912219" layout:y="414.507075217478"/>
                        <layout:basePoint1 layout:x="459.775750333516" layout:y="359.434407749474"/>
                        <layout:basePoint2 layout:x="442.007086139934" layout:y="390.368184793618"/>
                      </layout:curveSegment>
                    </layout:listOfCurveSegments>
                  </layout:curve>
                </layout:speciesReferenceGlyph>
                <layout:speciesReferenceGlyph layout:id="layout_glyph_100" layout:speciesGlyph="layout_glyph_8" layout:role="product">
                  <layout:curve>
                    <layout:listOfCurveSegments>
                      <layout:curveSegment xmlns:xsi="http://www.w3.org/2001/XMLSchema-instance" xsi:type="CubicBezier">
                        <layout:start layout:x="473.620798196984" layout:y="332.254861268337"/>
                        <layout:end layout:x="417.136415970515" layout:y="434.256434535429"/>
                        <layout:basePoint1 layout:x="480.543322128718" layout:y="318.665088027769"/>
                        <layout:basePoint2 layout:x="450.57050003255" layout:y="373.063317971457"/>
                      </layout:curveSegment>
                    </layout:listOfCurveSegments>
                  </layout:curve>
                </layout:speciesReferenceGlyph>
                <layout:speciesReferenceGlyph layout:id="layout_glyph_101" layout:speciesGlyph="layout_glyph_11" layout:role="product">
                  <layout:curve>
                    <layout:listOfCurveSegments>
                      <layout:curveSegment xmlns:xsi="http://www.w3.org/2001/XMLSchema-instance" xsi:type="CubicBezier">
                        <layout:start layout:x="473.620798196984" layout:y="332.254861268337"/>
                        <layout:end layout:x="571.384380143868" layout:y="133.96225108816"/>
                        <layout:basePoint1 layout:x="480.543322128718" layout:y="318.665088027769"/>
                        <layout:basePoint2 layout:x="527.694482119227" layout:y="222.916226247822"/>
                      </layout:curveSegment>
                    </layout:listOfCurveSegments>
                  </layout:curve>
                </layout:speciesReferenceGlyph>
              </layout:listOfSpeciesReferenceGlyphs>
            </layout:reactionGlyph>
            <layout:reactionGlyph layout:id="layout_glyph_102">
              <layout:curve>
                <layout:listOfCurveSegments>
                  <layout:curveSegment xmlns:xsi="http://www.w3.org/2001/XMLSchema-instance" xsi:type="LineSegment">
                    <layout:start layout:x="461.11464374746" layout:y="390.157713473074"/>
                    <layout:end layout:x="460.834963424772" layout:y="389.648755806843"/>
                  </layout:curveSegment>
                </layout:listOfCurveSegments>
              </layout:curve>
              <layout:boundingBox>
                <layout:position layout:x="0" layout:y="0"/>
                <layout:dimensions layout:width="0" layout:height="0"/>
              </layout:boundingBox>
              <layout:listOfSpeciesReferenceGlyphs>
                <layout:speciesReferenceGlyph layout:id="layout_glyph_103" layout:speciesGlyph="layout_glyph_2" layout:role="product">
                  <layout:curve>
                    <layout:listOfCurveSegments>
                      <layout:curveSegment xmlns:xsi="http://www.w3.org/2001/XMLSchema-instance" xsi:type="CubicBezier">
                        <layout:start layout:x="460.834963424772" layout:y="389.648755806843"/>
                        <layout:end layout:x="555.883293540043" layout:y="300.719774510124"/>
                        <layout:basePoint1 layout:x="460.555283102083" layout:y="389.139798140613"/>
                        <layout:basePoint2 layout:x="508.149368240391" layout:y="344.802546908811"/>
                      </layout:curveSegment>
                    </layout:listOfCurveSegments>
                  </layout:curve>
                </layout:speciesReferenceGlyph>
                <layout:speciesReferenceGlyph layout:id="layout_glyph_104" layout:speciesGlyph="layout_glyph_12" layout:role="product">
                  <layout:curve>
                    <layout:listOfCurveSegments>
                      <layout:curveSegment xmlns:xsi="http://www.w3.org/2001/XMLSchema-instance" xsi:type="CubicBezier">
                        <layout:start layout:x="460.834963424772" layout:y="389.648755806843"/>
                        <layout:end layout:x="395.438832552857" layout:y="389.941948487013"/>
                        <layout:basePoint1 layout:x="460.555283102083" layout:y="389.139798140613"/>
                        <layout:basePoint2 layout:x="427.927137746799" layout:y="389.413633897255"/>
                      </layout:curveSegment>
                    </layout:listOfCurveSegments>
                  </layout:curve>
                </layout:speciesReferenceGlyph>
                <layout:speciesReferenceGlyph layout:id="layout_glyph_105" layout:speciesGlyph="layout_glyph_45" layout:role="product">
                  <layout:curve>
                    <layout:listOfCurveSegments>
                      <layout:curveSegment xmlns:xsi="http://www.w3.org/2001/XMLSchema-instance" xsi:type="CubicBezier">
                        <layout:start layout:x="460.834963424772" layout:y="389.648755806843"/>
                        <layout:end layout:x="465.42113129368" layout:y="476.503172519429"/>
                        <layout:basePoint1 layout:x="460.555283102083" layout:y="389.139798140613"/>
                        <layout:basePoint2 layout:x="462.91828711721" layout:y="432.694245913463"/>
                      </layout:curveSegment>
                    </layout:listOfCurveSegments>
                  </layout:curve>
                </layout:speciesReferenceGlyph>
              </layout:listOfSpeciesReferenceGlyphs>
            </layout:reactionGlyph>
            <layout:reactionGlyph layout:id="layout_glyph_106">
              <layout:curve>
                <layout:listOfCurveSegments>
                  <layout:curveSegment xmlns:xsi="http://www.w3.org/2001/XMLSchema-instance" xsi:type="LineSegment">
                    <layout:start layout:x="46.9731104176072" layout:y="553.388067385648"/>
                    <layout:end layout:x="55.0650409451662" layout:y="521.201579196735"/>
                  </layout:curveSegment>
                </layout:listOfCurveSegments>
              </layout:curve>
              <layout:boundingBox>
                <layout:position layout:x="0" layout:y="0"/>
                <layout:dimensions layout:width="0" layout:height="0"/>
              </layout:boundingBox>
              <layout:listOfSpeciesReferenceGlyphs>
                <layout:speciesReferenceGlyph layout:id="layout_glyph_107" layout:speciesGlyph="layout_glyph_46" layout:role="substrate">
                  <layout:curve>
                    <layout:listOfCurveSegments>
                      <layout:curveSegment xmlns:xsi="http://www.w3.org/2001/XMLSchema-instance" xsi:type="CubicBezier">
                        <layout:start layout:x="46.9731104176072" layout:y="553.388067385648"/>
                        <layout:end layout:x="1.75316443167543" layout:y="748.525306377502"/>
                        <layout:basePoint1 layout:x="38.8811798900483" layout:y="585.574555574562"/>
                        <layout:basePoint2 layout:x="18.2941895289721" layout:y="675.09655302326"/>
                      </layout:curveSegment>
                    </layout:listOfCurveSegments>
                  </layout:curve>
                </layout:speciesReferenceGlyph>
                <layout:speciesReferenceGlyph layout:id="layout_glyph_108" layout:speciesGlyph="layout_glyph_1" layout:role="product">
                  <layout:curve>
                    <layout:listOfCurveSegments>
                      <layout:curveSegment xmlns:xsi="http://www.w3.org/2001/XMLSchema-instance" xsi:type="CubicBezier">
                        <layout:start layout:x="55.0650409451662" layout:y="521.201579196735"/>
                        <layout:end layout:x="74.8864944871772" layout:y="523.466694585149"/>
                        <layout:basePoint1 layout:x="63.1569714727252" layout:y="489.015091007821"/>
                        <layout:basePoint2 layout:x="71.0447156118409" layout:y="498.194270749256"/>
                      </layout:curveSegment>
                    </layout:listOfCurveSegments>
                  </layout:curve>
                </layout:speciesReferenceGlyph>
                <layout:speciesReferenceGlyph layout:id="layout_glyph_109" layout:speciesGlyph="layout_glyph_13" layout:role="product">
                  <layout:curve>
                    <layout:listOfCurveSegments>
                      <layout:curveSegment xmlns:xsi="http://www.w3.org/2001/XMLSchema-instance" xsi:type="CubicBezier">
                        <layout:start layout:x="55.0650409451662" layout:y="521.201579196735"/>
                        <layout:end layout:x="79.4002798479074" layout:y="340.854154391582"/>
                        <layout:basePoint1 layout:x="63.1569714727252" layout:y="489.015091007821"/>
                        <layout:basePoint2 layout:x="73.3016082922061" layout:y="406.888000652473"/>
                      </layout:curveSegment>
                    </layout:listOfCurveSegments>
                  </layout:curve>
                </layout:speciesReferenceGlyph>
              </layout:listOfSpeciesReferenceGlyphs>
            </layout:reactionGlyph>
            <layout:reactionGlyph layout:id="layout_glyph_110">
              <layout:curve>
                <layout:listOfCurveSegments>
                  <layout:curveSegment xmlns:xsi="http://www.w3.org/2001/XMLSchema-instance" xsi:type="LineSegment">
                    <layout:start layout:x="430.990289808179" layout:y="306.168830926947"/>
                    <layout:end layout:x="409.402863266382" layout:y="267.994396925746"/>
                  </layout:curveSegment>
                </layout:listOfCurveSegments>
              </layout:curve>
              <layout:boundingBox>
                <layout:position layout:x="0" layout:y="0"/>
                <layout:dimensions layout:width="0" layout:height="0"/>
              </layout:boundingBox>
              <layout:listOfSpeciesReferenceGlyphs>
                <layout:speciesReferenceGlyph layout:id="layout_glyph_111" layout:speciesGlyph="layout_glyph_47" layout:role="substrate">
                  <layout:curve>
                    <layout:listOfCurveSegments>
                      <layout:curveSegment xmlns:xsi="http://www.w3.org/2001/XMLSchema-instance" xsi:type="CubicBezier">
                        <layout:start layout:x="430.990289808179" layout:y="306.168830926947"/>
                        <layout:end layout:x="560.395516812524" layout:y="531.705189095182"/>
                        <layout:basePoint1 layout:x="452.577716349975" layout:y="344.343264928148"/>
                        <layout:basePoint2 layout:x="511.883473216699" layout:y="447.567835511965"/>
                      </layout:curveSegment>
                    </layout:listOfCurveSegments>
                  </layout:curve>
                </layout:speciesReferenceGlyph>
                <layout:speciesReferenceGlyph layout:id="layout_glyph_112" layout:speciesGlyph="layout_glyph_4" layout:role="product">
                  <layout:curve>
                    <layout:listOfCurveSegments>
                      <layout:curveSegment xmlns:xsi="http://www.w3.org/2001/XMLSchema-instance" xsi:type="CubicBezier">
                        <layout:start layout:x="409.402863266382" layout:y="267.994396925746"/>
                        <layout:end layout:x="179.949802440323" layout:y="85.8026396428876"/>
                        <layout:basePoint1 layout:x="387.815436724585" layout:y="229.819962924546"/>
                        <layout:basePoint2 layout:x="278.485762947005" layout:y="148.267692783416"/>
                      </layout:curveSegment>
                    </layout:listOfCurveSegments>
                  </layout:curve>
                </layout:speciesReferenceGlyph>
                <layout:speciesReferenceGlyph layout:id="layout_glyph_113" layout:speciesGlyph="layout_glyph_15" layout:role="product">
                  <layout:curve>
                    <layout:listOfCurveSegments>
                      <layout:curveSegment xmlns:xsi="http://www.w3.org/2001/XMLSchema-instance" xsi:type="CubicBezier">
                        <layout:start layout:x="409.402863266382" layout:y="267.994396925746"/>
                        <layout:end layout:x="479.846089311204" layout:y="238.308317178433"/>
                        <layout:basePoint1 layout:x="387.815436724585" layout:y="229.819962924546"/>
                        <layout:basePoint2 layout:x="428.433906382445" layout:y="224.520531551189"/>
                      </layout:curveSegment>
                    </layout:listOfCurveSegments>
                  </layout:curve>
                </layout:speciesReferenceGlyph>
              </layout:listOfSpeciesReferenceGlyphs>
            </layout:reactionGlyph>
            <layout:reactionGlyph layout:id="layout_glyph_114">
              <layout:curve>
                <layout:listOfCurveSegments>
                  <layout:curveSegment xmlns:xsi="http://www.w3.org/2001/XMLSchema-instance" xsi:type="LineSegment">
                    <layout:start layout:x="512.247887700242" layout:y="358.383109363537"/>
                    <layout:end layout:x="513.171243593456" layout:y="358.797699577314"/>
                  </layout:curveSegment>
                </layout:listOfCurveSegments>
              </layout:curve>
              <layout:boundingBox>
                <layout:position layout:x="0" layout:y="0"/>
                <layout:dimensions layout:width="0" layout:height="0"/>
              </layout:boundingBox>
              <layout:listOfSpeciesReferenceGlyphs>
                <layout:speciesReferenceGlyph layout:id="layout_glyph_115" layout:speciesGlyph="layout_glyph_15" layout:role="product">
                  <layout:curve>
                    <layout:listOfCurveSegments>
                      <layout:curveSegment xmlns:xsi="http://www.w3.org/2001/XMLSchema-instance" xsi:type="CubicBezier">
                        <layout:start layout:x="513.171243593456" layout:y="358.797699577314"/>
                        <layout:end layout:x="538.099691102991" layout:y="263.119058523461"/>
                        <layout:basePoint1 layout:x="514.09459948667" layout:y="359.212289791091"/>
                        <layout:basePoint2 layout:x="526.327984268134" layout:y="311.26932171072"/>
                      </layout:curveSegment>
                    </layout:listOfCurveSegments>
                  </layout:curve>
                </layout:speciesReferenceGlyph>
                <layout:speciesReferenceGlyph layout:id="layout_glyph_116" layout:speciesGlyph="layout_glyph_16" layout:role="product">
                  <layout:curve>
                    <layout:listOfCurveSegments>
                      <layout:curveSegment xmlns:xsi="http://www.w3.org/2001/XMLSchema-instance" xsi:type="CubicBezier">
                        <layout:start layout:x="513.171243593456" layout:y="358.797699577314"/>
                        <layout:end layout:x="498.758868549511" layout:y="214.945166645143"/>
                        <layout:basePoint1 layout:x="514.09459948667" layout:y="359.212289791091"/>
                        <layout:basePoint2 layout:x="506.657572991394" layout:y="287.182375771561"/>
                      </layout:curveSegment>
                    </layout:listOfCurveSegments>
                  </layout:curve>
                </layout:speciesReferenceGlyph>
                <layout:speciesReferenceGlyph layout:id="layout_glyph_117" layout:speciesGlyph="layout_glyph_48" layout:role="product">
                  <layout:curve>
                    <layout:listOfCurveSegments>
                      <layout:curveSegment xmlns:xsi="http://www.w3.org/2001/XMLSchema-instance" xsi:type="CubicBezier">
                        <layout:start layout:x="513.171243593456" layout:y="358.797699577314"/>
                        <layout:end layout:x="526.012860150515" layout:y="642.644694655986"/>
                        <layout:basePoint1 layout:x="514.09459948667" layout:y="359.212289791091"/>
                        <layout:basePoint2 layout:x="520.284568791896" layout:y="501.032139776983"/>
                      </layout:curveSegment>
                    </layout:listOfCurveSegments>
                  </layout:curve>
                </layout:speciesReferenceGlyph>
              </layout:listOfSpeciesReferenceGlyphs>
            </layout:reactionGlyph>
            <layout:reactionGlyph layout:id="layout_glyph_118">
              <layout:curve>
                <layout:listOfCurveSegments>
                  <layout:curveSegment xmlns:xsi="http://www.w3.org/2001/XMLSchema-instance" xsi:type="LineSegment">
                    <layout:start layout:x="416.384677674319" layout:y="239.376702529577"/>
                    <layout:end layout:x="428.432362600652" layout:y="247.975224512591"/>
                  </layout:curveSegment>
                </layout:listOfCurveSegments>
              </layout:curve>
              <layout:boundingBox>
                <layout:position layout:x="0" layout:y="0"/>
                <layout:dimensions layout:width="0" layout:height="0"/>
              </layout:boundingBox>
              <layout:listOfSpeciesReferenceGlyphs>
                <layout:speciesReferenceGlyph layout:id="layout_glyph_119" layout:speciesGlyph="layout_glyph_49" layout:role="substrate">
                  <layout:curve>
                    <layout:listOfCurveSegments>
                      <layout:curveSegment xmlns:xsi="http://www.w3.org/2001/XMLSchema-instance" xsi:type="CubicBezier">
                        <layout:start layout:x="416.384677674319" layout:y="239.376702529577"/>
                        <layout:end layout:x="344.989669328454" layout:y="197.31804662669"/>
                        <layout:basePoint1 layout:x="404.336992747985" layout:y="230.778180546564"/>
                        <layout:basePoint2 layout:x="371.651409806636" layout:y="211.898483090873"/>
                      </layout:curveSegment>
                    </layout:listOfCurveSegments>
                  </layout:curve>
                </layout:speciesReferenceGlyph>
                <layout:speciesReferenceGlyph layout:id="layout_glyph_120" layout:speciesGlyph="layout_glyph_14" layout:role="product">
                  <layout:curve>
                    <layout:listOfCurveSegments>
                      <layout:curveSegment xmlns:xsi="http://www.w3.org/2001/XMLSchema-instance" xsi:type="CubicBezier">
                        <layout:start layout:x="428.432362600652" layout:y="247.975224512591"/>
                        <layout:end layout:x="410.310754303105" layout:y="144.502245580579"/>
                        <layout:basePoint1 layout:x="440.480047526986" layout:y="256.573746495604"/>
                        <layout:basePoint2 layout:x="428.407322146629" layout:y="202.687626533845"/>
                      </layout:curveSegment>
                    </layout:listOfCurveSegments>
                  </layout:curve>
                </layout:speciesReferenceGlyph>
                <layout:speciesReferenceGlyph layout:id="layout_glyph_121" layout:speciesGlyph="layout_glyph_17" layout:role="product">
                  <layout:curve>
                    <layout:listOfCurveSegments>
                      <layout:curveSegment xmlns:xsi="http://www.w3.org/2001/XMLSchema-instance" xsi:type="CubicBezier">
                        <layout:start layout:x="428.432362600652" layout:y="247.975224512591"/>
                        <layout:end layout:x="506.825327236749" layout:y="415.902466393031"/>
                        <layout:basePoint1 layout:x="440.480047526986" layout:y="256.573746495604"/>
                        <layout:basePoint2 layout:x="476.664608613451" layout:y="338.387736940071"/>
                      </layout:curveSegment>
                    </layout:listOfCurveSegments>
                  </layout:curve>
                </layout:speciesReferenceGlyph>
              </layout:listOfSpeciesReferenceGlyphs>
            </layout:reactionGlyph>
            <layout:reactionGlyph layout:id="layout_glyph_122">
              <layout:curve>
                <layout:listOfCurveSegments>
                  <layout:curveSegment xmlns:xsi="http://www.w3.org/2001/XMLSchema-instance" xsi:type="LineSegment">
                    <layout:start layout:x="172.043541358217" layout:y="457.518258873069"/>
                    <layout:end layout:x="172.020925847008" layout:y="456.566306053367"/>
                  </layout:curveSegment>
                </layout:listOfCurveSegments>
              </layout:curve>
              <layout:boundingBox>
                <layout:position layout:x="0" layout:y="0"/>
                <layout:dimensions layout:width="0" layout:height="0"/>
              </layout:boundingBox>
              <layout:listOfSpeciesReferenceGlyphs>
                <layout:speciesReferenceGlyph layout:id="layout_glyph_123" layout:speciesGlyph="layout_glyph_5" layout:role="product">
                  <layout:curve>
                    <layout:listOfCurveSegments>
                      <layout:curveSegment xmlns:xsi="http://www.w3.org/2001/XMLSchema-instance" xsi:type="CubicBezier">
                        <layout:start layout:x="172.020925847008" layout:y="456.566306053367"/>
                        <layout:end layout:x="219.128612663678" layout:y="433.661890671151"/>
                        <layout:basePoint1 layout:x="171.9983103358" layout:y="455.614353233666"/>
                        <layout:basePoint2 layout:x="195.557807621937" layout:y="444.400133747483"/>
                      </layout:curveSegment>
                    </layout:listOfCurveSegments>
                  </layout:curve>
                </layout:speciesReferenceGlyph>
                <layout:speciesReferenceGlyph layout:id="layout_glyph_124" layout:speciesGlyph="layout_glyph_1" layout:role="product">
                  <layout:curve>
                    <layout:listOfCurveSegments>
                      <layout:curveSegment xmlns:xsi="http://www.w3.org/2001/XMLSchema-instance" xsi:type="CubicBezier">
                        <layout:start layout:x="172.020925847008" layout:y="456.566306053367"/>
                        <layout:end layout:x="101.184559537576" layout:y="523.466694585149"/>
                        <layout:basePoint1 layout:x="171.9983103358" layout:y="455.614353233666"/>
                        <layout:basePoint2 layout:x="136.585781058886" layout:y="489.302535704482"/>
                      </layout:curveSegment>
                    </layout:listOfCurveSegments>
                  </layout:curve>
                </layout:speciesReferenceGlyph>
                <layout:speciesReferenceGlyph layout:id="layout_glyph_125" layout:speciesGlyph="layout_glyph_50" layout:role="product">
                  <layout:curve>
                    <layout:listOfCurveSegments>
                      <layout:curveSegment xmlns:xsi="http://www.w3.org/2001/XMLSchema-instance" xsi:type="CubicBezier">
                        <layout:start layout:x="172.020925847008" layout:y="456.566306053367"/>
                        <layout:end layout:x="173.974660680079" layout:y="390.939677542316"/>
                        <layout:basePoint1 layout:x="171.9983103358" layout:y="455.614353233666"/>
                        <layout:basePoint2 layout:x="172.980831630137" layout:y="423.039027183066"/>
                      </layout:curveSegment>
                    </layout:listOfCurveSegments>
                  </layout:curve>
                </layout:speciesReferenceGlyph>
              </layout:listOfSpeciesReferenceGlyphs>
            </layout:reactionGlyph>
            <layout:reactionGlyph layout:id="layout_glyph_126">
              <layout:curve>
                <layout:listOfCurveSegments>
                  <layout:curveSegment xmlns:xsi="http://www.w3.org/2001/XMLSchema-instance" xsi:type="LineSegment">
                    <layout:start layout:x="379.583358410172" layout:y="173.629093159937"/>
                    <layout:end layout:x="374.033130033502" layout:y="175.504073365013"/>
                  </layout:curveSegment>
                </layout:listOfCurveSegments>
              </layout:curve>
              <layout:boundingBox>
                <layout:position layout:x="0" layout:y="0"/>
                <layout:dimensions layout:width="0" layout:height="0"/>
              </layout:boundingBox>
              <layout:listOfSpeciesReferenceGlyphs>
                <layout:speciesReferenceGlyph layout:id="layout_glyph_127" layout:speciesGlyph="layout_glyph_51" layout:role="substrate">
                  <layout:curve>
                    <layout:listOfCurveSegments>
                      <layout:curveSegment xmlns:xsi="http://www.w3.org/2001/XMLSchema-instance" xsi:type="CubicBezier">
                        <layout:start layout:x="379.583358410172" layout:y="173.629093159937"/>
                        <layout:end layout:x="414.449329495345" layout:y="158.077338901058"/>
                        <layout:basePoint1 layout:x="385.133586786842" layout:y="171.75411295486"/>
                        <layout:basePoint2 layout:x="401.179015235261" layout:y="164.44698087669"/>
                      </layout:curveSegment>
                    </layout:listOfCurveSegments>
                  </layout:curve>
                </layout:speciesReferenceGlyph>
                <layout:speciesReferenceGlyph layout:id="layout_glyph_128" layout:speciesGlyph="layout_glyph_4" layout:role="product">
                  <layout:curve>
                    <layout:listOfCurveSegments>
                      <layout:curveSegment xmlns:xsi="http://www.w3.org/2001/XMLSchema-instance" xsi:type="CubicBezier">
                        <layout:start layout:x="374.033130033502" layout:y="175.504073365013"/>
                        <layout:end layout:x="189.633519779831" layout:y="85.8026396428876"/>
                        <layout:basePoint1 layout:x="368.482901656832" layout:y="177.37905357009"/>
                        <layout:basePoint2 layout:x="277.670653624164" layout:y="132.059591657758"/>
                      </layout:curveSegment>
                    </layout:listOfCurveSegments>
                  </layout:curve>
                </layout:speciesReferenceGlyph>
                <layout:speciesReferenceGlyph layout:id="layout_glyph_129" layout:speciesGlyph="layout_glyph_2" layout:role="product">
                  <layout:curve>
                    <layout:listOfCurveSegments>
                      <layout:curveSegment xmlns:xsi="http://www.w3.org/2001/XMLSchema-instance" xsi:type="CubicBezier">
                        <layout:start layout:x="374.033130033502" layout:y="175.504073365013"/>
                        <layout:end layout:x="538.512769967877" layout:y="262.719774510124"/>
                        <layout:basePoint1 layout:x="368.482901656832" layout:y="177.37905357009"/>
                        <layout:basePoint2 layout:x="452.110278718187" layout:y="220.518159091376"/>
                      </layout:curveSegment>
                    </layout:listOfCurveSegments>
                  </layout:curve>
                </layout:speciesReferenceGlyph>
              </layout:listOfSpeciesReferenceGlyphs>
            </layout:reactionGlyph>
            <layout:reactionGlyph layout:id="layout_glyph_130">
              <layout:curve>
                <layout:listOfCurveSegments>
                  <layout:curveSegment xmlns:xsi="http://www.w3.org/2001/XMLSchema-instance" xsi:type="LineSegment">
                    <layout:start layout:x="418.079113498205" layout:y="355.819451060633"/>
                    <layout:end layout:x="417.211772339325" layout:y="354.857997161366"/>
                  </layout:curveSegment>
                </layout:listOfCurveSegments>
              </layout:curve>
              <layout:boundingBox>
                <layout:position layout:x="0" layout:y="0"/>
                <layout:dimensions layout:width="0" layout:height="0"/>
              </layout:boundingBox>
              <layout:listOfSpeciesReferenceGlyphs>
                <layout:speciesReferenceGlyph layout:id="layout_glyph_131" layout:speciesGlyph="layout_glyph_5" layout:role="product">
                  <layout:curve>
                    <layout:listOfCurveSegments>
                      <layout:curveSegment xmlns:xsi="http://www.w3.org/2001/XMLSchema-instance" xsi:type="CubicBezier">
                        <layout:start layout:x="417.211772339325" layout:y="354.857997161366"/>
                        <layout:end layout:x="308.830646903007" layout:y="395.661890671151"/>
                        <layout:basePoint1 layout:x="416.344431180444" layout:y="353.896543262099"/>
                        <layout:basePoint2 layout:x="362.370703752005" layout:y="374.538853491808"/>
                      </layout:curveSegment>
                    </layout:listOfCurveSegments>
                  </layout:curve>
                </layout:speciesReferenceGlyph>
                <layout:speciesReferenceGlyph layout:id="layout_glyph_132" layout:speciesGlyph="layout_glyph_19" layout:role="product">
                  <layout:curve>
                    <layout:listOfCurveSegments>
                      <layout:curveSegment xmlns:xsi="http://www.w3.org/2001/XMLSchema-instance" xsi:type="CubicBezier">
                        <layout:start layout:x="417.211772339325" layout:y="354.857997161366"/>
                        <layout:end layout:x="411.868017204013" layout:y="434.762303157126"/>
                        <layout:basePoint1 layout:x="416.344431180444" layout:y="353.896543262099"/>
                        <layout:basePoint2 layout:x="413.889388902508" layout:y="394.089059734796"/>
                      </layout:curveSegment>
                    </layout:listOfCurveSegments>
                  </layout:curve>
                </layout:speciesReferenceGlyph>
                <layout:speciesReferenceGlyph layout:id="layout_glyph_133" layout:speciesGlyph="layout_glyph_17" layout:role="product">
                  <layout:curve>
                    <layout:listOfCurveSegments>
                      <layout:curveSegment xmlns:xsi="http://www.w3.org/2001/XMLSchema-instance" xsi:type="CubicBezier">
                        <layout:start layout:x="417.211772339325" layout:y="354.857997161366"/>
                        <layout:end layout:x="491.658966614503" layout:y="415.902466393031"/>
                        <layout:basePoint1 layout:x="416.344431180444" layout:y="353.896543262099"/>
                        <layout:basePoint2 layout:x="453.784863607753" layout:y="384.659141352748"/>
                      </layout:curveSegment>
                    </layout:listOfCurveSegments>
                  </layout:curve>
                </layout:speciesReferenceGlyph>
                <layout:speciesReferenceGlyph layout:id="layout_glyph_134" layout:speciesGlyph="layout_glyph_4" layout:role="product">
                  <layout:curve>
                    <layout:listOfCurveSegments>
                      <layout:curveSegment xmlns:xsi="http://www.w3.org/2001/XMLSchema-instance" xsi:type="CubicBezier">
                        <layout:start layout:x="417.211772339325" layout:y="354.857997161366"/>
                        <layout:end layout:x="169.985979384645" layout:y="85.8026396428876"/>
                        <layout:basePoint1 layout:x="416.344431180444" layout:y="353.896543262099"/>
                        <layout:basePoint2 layout:x="292.948369992824" layout:y="219.609227977677"/>
                      </layout:curveSegment>
                    </layout:listOfCurveSegments>
                  </layout:curve>
                </layout:speciesReferenceGlyph>
                <layout:speciesReferenceGlyph layout:id="layout_glyph_135" layout:speciesGlyph="layout_glyph_18" layout:role="product">
                  <layout:curve>
                    <layout:listOfCurveSegments>
                      <layout:curveSegment xmlns:xsi="http://www.w3.org/2001/XMLSchema-instance" xsi:type="CubicBezier">
                        <layout:start layout:x="417.211772339325" layout:y="354.857997161366"/>
                        <layout:end layout:x="559.594552296711" layout:y="288.313344452778"/>
                        <layout:basePoint1 layout:x="416.344431180444" layout:y="353.896543262099"/>
                        <layout:basePoint2 layout:x="487.752656448858" layout:y="320.864580382622"/>
                      </layout:curveSegment>
                    </layout:listOfCurveSegments>
                  </layout:curve>
                </layout:speciesReferenceGlyph>
                <layout:speciesReferenceGlyph layout:id="layout_glyph_136" layout:speciesGlyph="layout_glyph_17" layout:role="product">
                  <layout:curve>
                    <layout:listOfCurveSegments>
                      <layout:curveSegment xmlns:xsi="http://www.w3.org/2001/XMLSchema-instance" xsi:type="CubicBezier">
                        <layout:start layout:x="417.211772339325" layout:y="354.857997161366"/>
                        <layout:end layout:x="491.658966614503" layout:y="415.902466393031"/>
                        <layout:basePoint1 layout:x="416.344431180444" layout:y="353.896543262099"/>
                        <layout:basePoint2 layout:x="453.784863607753" layout:y="384.659141352748"/>
                      </layout:curveSegment>
                    </layout:listOfCurveSegments>
                  </layout:curve>
                </layout:speciesReferenceGlyph>
              </layout:listOfSpeciesReferenceGlyphs>
            </layout:reactionGlyph>
            <layout:reactionGlyph layout:id="layout_glyph_137">
              <layout:curve>
                <layout:listOfCurveSegments>
                  <layout:curveSegment xmlns:xsi="http://www.w3.org/2001/XMLSchema-instance" xsi:type="LineSegment">
                    <layout:start layout:x="574.803027115136" layout:y="354.128429659059"/>
                    <layout:end layout:x="574.249330158755" layout:y="353.401370040553"/>
                  </layout:curveSegment>
                </layout:listOfCurveSegments>
              </layout:curve>
              <layout:boundingBox>
                <layout:position layout:x="0" layout:y="0"/>
                <layout:dimensions layout:width="0" layout:height="0"/>
              </layout:boundingBox>
              <layout:listOfSpeciesReferenceGlyphs>
                <layout:speciesReferenceGlyph layout:id="layout_glyph_138" layout:speciesGlyph="layout_glyph_16" layout:role="product">
                  <layout:curve>
                    <layout:listOfCurveSegments>
                      <layout:curveSegment xmlns:xsi="http://www.w3.org/2001/XMLSchema-instance" xsi:type="CubicBezier">
                        <layout:start layout:x="574.249330158755" layout:y="353.401370040553"/>
                        <layout:end layout:x="506.068450461385" layout:y="214.945166645143"/>
                        <layout:basePoint1 layout:x="573.695633202373" layout:y="352.674310422047"/>
                        <layout:basePoint2 layout:x="539.743617592784" layout:y="283.627973628968"/>
                      </layout:curveSegment>
                    </layout:listOfCurveSegments>
                  </layout:curve>
                </layout:speciesReferenceGlyph>
                <layout:speciesReferenceGlyph layout:id="layout_glyph_139" layout:speciesGlyph="layout_glyph_18" layout:role="product">
                  <layout:curve>
                    <layout:listOfCurveSegments>
                      <layout:curveSegment xmlns:xsi="http://www.w3.org/2001/XMLSchema-instance" xsi:type="CubicBezier">
                        <layout:start layout:x="574.249330158755" layout:y="353.401370040553"/>
                        <layout:end layout:x="594.850252826791" layout:y="288.313344452778"/>
                        <layout:basePoint1 layout:x="573.695633202373" layout:y="352.674310422047"/>
                        <layout:basePoint2 layout:x="584.134518775487" layout:y="320.312062532786"/>
                      </layout:curveSegment>
                    </layout:listOfCurveSegments>
                  </layout:curve>
                </layout:speciesReferenceGlyph>
                <layout:speciesReferenceGlyph layout:id="layout_glyph_140" layout:speciesGlyph="layout_glyph_52" layout:role="product">
                  <layout:curve>
                    <layout:listOfCurveSegments>
                      <layout:curveSegment xmlns:xsi="http://www.w3.org/2001/XMLSchema-instance" xsi:type="CubicBezier">
                        <layout:start layout:x="574.249330158755" layout:y="353.401370040553"/>
                        <layout:end layout:x="608.253428849923" layout:y="568.724399896306"/>
                        <layout:basePoint1 layout:x="573.695633202373" layout:y="352.674310422047"/>
                        <layout:basePoint2 layout:x="590.836106787052" layout:y="460.517590254549"/>
                      </layout:curveSegment>
                    </layout:listOfCurveSegments>
                  </layout:curve>
                </layout:speciesReferenceGlyph>
              </layout:listOfSpeciesReferenceGlyphs>
            </layout:reactionGlyph>
            <layout:reactionGlyph layout:id="layout_glyph_141">
              <layout:curve>
                <layout:listOfCurveSegments>
                  <layout:curveSegment xmlns:xsi="http://www.w3.org/2001/XMLSchema-instance" xsi:type="LineSegment">
                    <layout:start layout:x="510.757113742275" layout:y="430.908404468549"/>
                    <layout:end layout:x="497.258035216947" layout:y="433.196991074621"/>
                  </layout:curveSegment>
                </layout:listOfCurveSegments>
              </layout:curve>
              <layout:boundingBox>
                <layout:position layout:x="0" layout:y="0"/>
                <layout:dimensions layout:width="0" layout:height="0"/>
              </layout:boundingBox>
              <layout:listOfSpeciesReferenceGlyphs>
                <layout:speciesReferenceGlyph layout:id="layout_glyph_142" layout:speciesGlyph="layout_glyph_53" layout:role="substrate">
                  <layout:curve>
                    <layout:listOfCurveSegments>
                      <layout:curveSegment xmlns:xsi="http://www.w3.org/2001/XMLSchema-instance" xsi:type="CubicBezier">
                        <layout:start layout:x="510.757113742275" layout:y="430.908404468549"/>
                        <layout:end layout:x="592.267422164196" layout:y="421.983214201164"/>
                        <layout:basePoint1 layout:x="524.256192267603" layout:y="428.619817862478"/>
                        <layout:basePoint2 layout:x="561.636576847231" layout:y="424.729369380303"/>
                      </layout:curveSegment>
                    </layout:listOfCurveSegments>
                  </layout:curve>
                </layout:speciesReferenceGlyph>
                <layout:speciesReferenceGlyph layout:id="layout_glyph_143" layout:speciesGlyph="layout_glyph_17" layout:role="product">
                  <layout:curve>
                    <layout:listOfCurveSegments>
                      <layout:curveSegment xmlns:xsi="http://www.w3.org/2001/XMLSchema-instance" xsi:type="CubicBezier">
                        <layout:start layout:x="497.258035216947" layout:y="433.196991074621"/>
                        <layout:end layout:x="467.737022725779" layout:y="435.787164310902"/>
                        <layout:basePoint1 layout:x="483.758956691619" layout:y="435.485577680692"/>
                        <layout:basePoint2 layout:x="472.373220077367" layout:y="436.208517647315"/>
                      </layout:curveSegment>
                    </layout:listOfCurveSegments>
                  </layout:curve>
                </layout:speciesReferenceGlyph>
                <layout:speciesReferenceGlyph layout:id="layout_glyph_144" layout:speciesGlyph="layout_glyph_19" layout:role="product">
                  <layout:curve>
                    <layout:listOfCurveSegments>
                      <layout:curveSegment xmlns:xsi="http://www.w3.org/2001/XMLSchema-instance" xsi:type="CubicBezier">
                        <layout:start layout:x="497.258035216947" layout:y="433.196991074621"/>
                        <layout:end layout:x="457.816251096051" layout:y="441.985853539872"/>
                        <layout:basePoint1 layout:x="483.758956691619" layout:y="435.485577680692"/>
                        <layout:basePoint2 layout:x="467.412834262503" layout:y="439.3078622618"/>
                      </layout:curveSegment>
                    </layout:listOfCurveSegments>
                  </layout:curve>
                </layout:speciesReferenceGlyph>
              </layout:listOfSpeciesReferenceGlyphs>
            </layout:reactionGlyph>
            <layout:reactionGlyph layout:id="layout_glyph_145">
              <layout:curve>
                <layout:listOfCurveSegments>
                  <layout:curveSegment xmlns:xsi="http://www.w3.org/2001/XMLSchema-instance" xsi:type="LineSegment">
                    <layout:start layout:x="208.25298305488" layout:y="516.931321515347"/>
                    <layout:end layout:x="209.032515376091" layout:y="517.331984698744"/>
                  </layout:curveSegment>
                </layout:listOfCurveSegments>
              </layout:curve>
              <layout:boundingBox>
                <layout:position layout:x="0" layout:y="0"/>
                <layout:dimensions layout:width="0" layout:height="0"/>
              </layout:boundingBox>
              <layout:listOfSpeciesReferenceGlyphs>
                <layout:speciesReferenceGlyph layout:id="layout_glyph_146" layout:speciesGlyph="layout_glyph_20" layout:role="product">
                  <layout:curve>
                    <layout:listOfCurveSegments>
                      <layout:curveSegment xmlns:xsi="http://www.w3.org/2001/XMLSchema-instance" xsi:type="CubicBezier">
                        <layout:start layout:x="209.032515376091" layout:y="517.331984698744"/>
                        <layout:end layout:x="189.714937899587" layout:y="526.040225823627"/>
                        <layout:basePoint1 layout:x="209.812047697303" layout:y="517.732647882141"/>
                        <layout:basePoint2 layout:x="199.958375878748" layout:y="521.986602648733"/>
                      </layout:curveSegment>
                    </layout:listOfCurveSegments>
                  </layout:curve>
                </layout:speciesReferenceGlyph>
                <layout:speciesReferenceGlyph layout:id="layout_glyph_147" layout:speciesGlyph="layout_glyph_21" layout:role="product">
                  <layout:curve>
                    <layout:listOfCurveSegments>
                      <layout:curveSegment xmlns:xsi="http://www.w3.org/2001/XMLSchema-instance" xsi:type="CubicBezier">
                        <layout:start layout:x="209.032515376091" layout:y="517.331984698744"/>
                        <layout:end layout:x="285.352797137554" layout:y="654.533050043753"/>
                        <layout:basePoint1 layout:x="209.812047697303" layout:y="517.732647882141"/>
                        <layout:basePoint2 layout:x="247.777305497732" layout:y="586.233014758796"/>
                      </layout:curveSegment>
                    </layout:listOfCurveSegments>
                  </layout:curve>
                </layout:speciesReferenceGlyph>
                <layout:speciesReferenceGlyph layout:id="layout_glyph_148" layout:speciesGlyph="layout_glyph_54" layout:role="product">
                  <layout:curve>
                    <layout:listOfCurveSegments>
                      <layout:curveSegment xmlns:xsi="http://www.w3.org/2001/XMLSchema-instance" xsi:type="CubicBezier">
                        <layout:start layout:x="209.032515376091" layout:y="517.331984698744"/>
                        <layout:end layout:x="209.721194699367" layout:y="350.341578955662"/>
                        <layout:basePoint1 layout:x="209.812047697303" layout:y="517.732647882141"/>
                        <layout:basePoint2 layout:x="209.961504278638" layout:y="434.137279214751"/>
                      </layout:curveSegment>
                    </layout:listOfCurveSegments>
                  </layout:curve>
                </layout:speciesReferenceGlyph>
              </layout:listOfSpeciesReferenceGlyphs>
            </layout:reactionGlyph>
            <layout:reactionGlyph layout:id="layout_glyph_149">
              <layout:curve>
                <layout:listOfCurveSegments>
                  <layout:curveSegment xmlns:xsi="http://www.w3.org/2001/XMLSchema-instance" xsi:type="LineSegment">
                    <layout:start layout:x="292.171822427974" layout:y="398.597128627215"/>
                    <layout:end layout:x="302.028620070798" layout:y="448.646284501236"/>
                  </layout:curveSegment>
                </layout:listOfCurveSegments>
              </layout:curve>
              <layout:boundingBox>
                <layout:position layout:x="0" layout:y="0"/>
                <layout:dimensions layout:width="0" layout:height="0"/>
              </layout:boundingBox>
              <layout:listOfSpeciesReferenceGlyphs>
                <layout:speciesReferenceGlyph layout:id="layout_glyph_150" layout:speciesGlyph="layout_glyph_55" layout:role="substrate">
                  <layout:curve>
                    <layout:listOfCurveSegments>
                      <layout:curveSegment xmlns:xsi="http://www.w3.org/2001/XMLSchema-instance" xsi:type="CubicBezier">
                        <layout:start layout:x="292.171822427974" layout:y="398.597128627215"/>
                        <layout:end layout:x="230.63035005221" layout:y="92.4779327357837"/>
                        <layout:basePoint1 layout:x="282.31502478515" layout:y="348.547972753193"/>
                        <layout:basePoint2 layout:x="254.008488007974" layout:y="208.000663775983"/>
                      </layout:curveSegment>
                    </layout:listOfCurveSegments>
                  </layout:curve>
                </layout:speciesReferenceGlyph>
                <layout:speciesReferenceGlyph layout:id="layout_glyph_151" layout:speciesGlyph="layout_glyph_22" layout:role="product">
                  <layout:curve>
                    <layout:listOfCurveSegments>
                      <layout:curveSegment xmlns:xsi="http://www.w3.org/2001/XMLSchema-instance" xsi:type="CubicBezier">
                        <layout:start layout:x="302.028620070798" layout:y="448.646284501236"/>
                        <layout:end layout:x="165.177524174042" layout:y="669.0656165248"/>
                        <layout:basePoint1 layout:x="311.885417713621" layout:y="498.695440375258"/>
                        <layout:basePoint2 layout:x="240.995670354537" layout:y="596.392817418534"/>
                      </layout:curveSegment>
                    </layout:listOfCurveSegments>
                  </layout:curve>
                </layout:speciesReferenceGlyph>
                <layout:speciesReferenceGlyph layout:id="layout_glyph_152" layout:speciesGlyph="layout_glyph_23" layout:role="product">
                  <layout:curve>
                    <layout:listOfCurveSegments>
                      <layout:curveSegment xmlns:xsi="http://www.w3.org/2001/XMLSchema-instance" xsi:type="CubicBezier">
                        <layout:start layout:x="302.028620070798" layout:y="448.646284501236"/>
                        <layout:end layout:x="468.360048440715" layout:y="489.232040196064"/>
                        <layout:basePoint1 layout:x="311.885417713621" layout:y="498.695440375258"/>
                        <layout:basePoint2 layout:x="392.586932487874" layout:y="506.476029254167"/>
                      </layout:curveSegment>
                    </layout:listOfCurveSegments>
                  </layout:curve>
                </layout:speciesReferenceGlyph>
              </layout:listOfSpeciesReferenceGlyphs>
            </layout:reactionGlyph>
            <layout:reactionGlyph layout:id="layout_glyph_153">
              <layout:curve>
                <layout:listOfCurveSegments>
                  <layout:curveSegment xmlns:xsi="http://www.w3.org/2001/XMLSchema-instance" xsi:type="LineSegment">
                    <layout:start layout:x="224.34951958151" layout:y="315.358173026986"/>
                    <layout:end layout:x="224.567060016355" layout:y="315.182927729571"/>
                  </layout:curveSegment>
                </layout:listOfCurveSegments>
              </layout:curve>
              <layout:boundingBox>
                <layout:position layout:x="0" layout:y="0"/>
                <layout:dimensions layout:width="0" layout:height="0"/>
              </layout:boundingBox>
              <layout:listOfSpeciesReferenceGlyphs>
                <layout:speciesReferenceGlyph layout:id="layout_glyph_154" layout:speciesGlyph="layout_glyph_20" layout:role="product">
                  <layout:curve>
                    <layout:listOfCurveSegments>
                      <layout:curveSegment xmlns:xsi="http://www.w3.org/2001/XMLSchema-instance" xsi:type="CubicBezier">
                        <layout:start layout:x="224.567060016355" layout:y="315.182927729571"/>
                        <layout:end layout:x="150.444564834518" layout:y="526.040225823627"/>
                        <layout:basePoint1 layout:x="224.784600451201" layout:y="315.007682432156"/>
                        <layout:basePoint2 layout:x="187.668967751571" layout:y="420.480142803538"/>
                      </layout:curveSegment>
                    </layout:listOfCurveSegments>
                  </layout:curve>
                </layout:speciesReferenceGlyph>
                <layout:speciesReferenceGlyph layout:id="layout_glyph_155" layout:speciesGlyph="layout_glyph_24" layout:role="product">
                  <layout:curve>
                    <layout:listOfCurveSegments>
                      <layout:curveSegment xmlns:xsi="http://www.w3.org/2001/XMLSchema-instance" xsi:type="CubicBezier">
                        <layout:start layout:x="224.567060016355" layout:y="315.182927729571"/>
                        <layout:end layout:x="396.958087633046" layout:y="42.7475807546926"/>
                        <layout:basePoint1 layout:x="224.784600451201" layout:y="315.007682432156"/>
                        <layout:basePoint2 layout:x="310.925729150835" layout:y="178.83382026907"/>
                      </layout:curveSegment>
                    </layout:listOfCurveSegments>
                  </layout:curve>
                </layout:speciesReferenceGlyph>
                <layout:speciesReferenceGlyph layout:id="layout_glyph_156" layout:speciesGlyph="layout_glyph_56" layout:role="product">
                  <layout:curve>
                    <layout:listOfCurveSegments>
                      <layout:curveSegment xmlns:xsi="http://www.w3.org/2001/XMLSchema-instance" xsi:type="CubicBezier">
                        <layout:start layout:x="224.567060016355" layout:y="315.182927729571"/>
                        <layout:end layout:x="132.676189366972" layout:y="368.568263122881"/>
                        <layout:basePoint1 layout:x="224.784600451201" layout:y="315.007682432156"/>
                        <layout:basePoint2 layout:x="178.784780017797" layout:y="341.744161453165"/>
                      </layout:curveSegment>
                    </layout:listOfCurveSegments>
                  </layout:curve>
                </layout:speciesReferenceGlyph>
              </layout:listOfSpeciesReferenceGlyphs>
            </layout:reactionGlyph>
            <layout:reactionGlyph layout:id="layout_glyph_157">
              <layout:curve>
                <layout:listOfCurveSegments>
                  <layout:curveSegment xmlns:xsi="http://www.w3.org/2001/XMLSchema-instance" xsi:type="LineSegment">
                    <layout:start layout:x="236.420093349197" layout:y="394.970626645277"/>
                    <layout:end layout:x="246.757602894671" layout:y="410.703849316371"/>
                  </layout:curveSegment>
                </layout:listOfCurveSegments>
              </layout:curve>
              <layout:boundingBox>
                <layout:position layout:x="0" layout:y="0"/>
                <layout:dimensions layout:width="0" layout:height="0"/>
              </layout:boundingBox>
              <layout:listOfSpeciesReferenceGlyphs>
                <layout:speciesReferenceGlyph layout:id="layout_glyph_158" layout:speciesGlyph="layout_glyph_57" layout:role="substrate">
                  <layout:curve>
                    <layout:listOfCurveSegments>
                      <layout:curveSegment xmlns:xsi="http://www.w3.org/2001/XMLSchema-instance" xsi:type="CubicBezier">
                        <layout:start layout:x="236.420093349197" layout:y="394.970626645277"/>
                        <layout:end layout:x="179.326282023983" layout:y="302.839367512869"/>
                        <layout:basePoint1 layout:x="226.082583803724" layout:y="379.237403974182"/>
                        <layout:basePoint2 layout:x="200.120055527485" layout:y="337.105080075752"/>
                      </layout:curveSegment>
                    </layout:listOfCurveSegments>
                  </layout:curve>
                </layout:speciesReferenceGlyph>
                <layout:speciesReferenceGlyph layout:id="layout_glyph_159" layout:speciesGlyph="layout_glyph_22" layout:role="product">
                  <layout:curve>
                    <layout:listOfCurveSegments>
                      <layout:curveSegment xmlns:xsi="http://www.w3.org/2001/XMLSchema-instance" xsi:type="CubicBezier">
                        <layout:start layout:x="246.757602894671" layout:y="410.703849316371"/>
                        <layout:end layout:x="156.679808655304" layout:y="669.0656165248"/>
                        <layout:basePoint1 layout:x="257.095112440144" layout:y="426.437071987465"/>
                        <layout:basePoint2 layout:x="209.471837934092" layout:y="551.684649923906"/>
                      </layout:curveSegment>
                    </layout:listOfCurveSegments>
                  </layout:curve>
                </layout:speciesReferenceGlyph>
                <layout:speciesReferenceGlyph layout:id="layout_glyph_160" layout:speciesGlyph="layout_glyph_25" layout:role="product">
                  <layout:curve>
                    <layout:listOfCurveSegments>
                      <layout:curveSegment xmlns:xsi="http://www.w3.org/2001/XMLSchema-instance" xsi:type="CubicBezier">
                        <layout:start layout:x="246.757602894671" layout:y="410.703849316371"/>
                        <layout:end layout:x="395.707109165267" layout:y="240.27757192282"/>
                        <layout:basePoint1 layout:x="257.095112440144" layout:y="426.437071987465"/>
                        <layout:basePoint2 layout:x="328.985488189074" layout:y="337.290627622916"/>
                      </layout:curveSegment>
                    </layout:listOfCurveSegments>
                  </layout:curve>
                </layout:speciesReferenceGlyph>
              </layout:listOfSpeciesReferenceGlyphs>
            </layout:reactionGlyph>
            <layout:reactionGlyph layout:id="layout_glyph_161">
              <layout:curve>
                <layout:listOfCurveSegments>
                  <layout:curveSegment xmlns:xsi="http://www.w3.org/2001/XMLSchema-instance" xsi:type="LineSegment">
                    <layout:start layout:x="428.572479586346" layout:y="348.471853281717"/>
                    <layout:end layout:x="428.016434837465" layout:y="348.865780767258"/>
                  </layout:curveSegment>
                </layout:listOfCurveSegments>
              </layout:curve>
              <layout:boundingBox>
                <layout:position layout:x="0" layout:y="0"/>
                <layout:dimensions layout:width="0" layout:height="0"/>
              </layout:boundingBox>
              <layout:listOfSpeciesReferenceGlyphs>
                <layout:speciesReferenceGlyph layout:id="layout_glyph_162" layout:speciesGlyph="layout_glyph_25" layout:role="product">
                  <layout:curve>
                    <layout:listOfCurveSegments>
                      <layout:curveSegment xmlns:xsi="http://www.w3.org/2001/XMLSchema-instance" xsi:type="CubicBezier">
                        <layout:start layout:x="428.016434837465" layout:y="348.865780767258"/>
                        <layout:end layout:x="412.468041167701" layout:y="240.27757192282"/>
                        <layout:basePoint1 layout:x="427.460390088584" layout:y="349.259708252799"/>
                        <layout:basePoint2 layout:x="419.825204440923" layout:y="294.867121959195"/>
                      </layout:curveSegment>
                    </layout:listOfCurveSegments>
                  </layout:curve>
                </layout:speciesReferenceGlyph>
                <layout:speciesReferenceGlyph layout:id="layout_glyph_163" layout:speciesGlyph="layout_glyph_26" layout:role="product">
                  <layout:curve>
                    <layout:listOfCurveSegments>
                      <layout:curveSegment xmlns:xsi="http://www.w3.org/2001/XMLSchema-instance" xsi:type="CubicBezier">
                        <layout:start layout:x="428.016434837465" layout:y="348.865780767258"/>
                        <layout:end layout:x="511.157008778853" layout:y="669.983468053157"/>
                        <layout:basePoint1 layout:x="427.460390088584" layout:y="349.259708252799"/>
                        <layout:basePoint2 layout:x="469.169688246498" layout:y="509.720070024364"/>
                      </layout:curveSegment>
                    </layout:listOfCurveSegments>
                  </layout:curve>
                </layout:speciesReferenceGlyph>
                <layout:speciesReferenceGlyph layout:id="layout_glyph_164" layout:speciesGlyph="layout_glyph_0" layout:role="product">
                  <layout:curve>
                    <layout:listOfCurveSegments>
                      <layout:curveSegment xmlns:xsi="http://www.w3.org/2001/XMLSchema-instance" xsi:type="CubicBezier">
                        <layout:start layout:x="428.016434837465" layout:y="348.865780767258"/>
                        <layout:end layout:x="410.597836841763" layout:y="263.035192675177"/>
                        <layout:basePoint1 layout:x="427.460390088584" layout:y="349.259708252799"/>
                        <layout:basePoint2 layout:x="418.890102277953" layout:y="306.245932335373"/>
                      </layout:curveSegment>
                    </layout:listOfCurveSegments>
                  </layout:curve>
                </layout:speciesReferenceGlyph>
                <layout:speciesReferenceGlyph layout:id="layout_glyph_165" layout:speciesGlyph="layout_glyph_3" layout:role="product">
                  <layout:curve>
                    <layout:listOfCurveSegments>
                      <layout:curveSegment xmlns:xsi="http://www.w3.org/2001/XMLSchema-instance" xsi:type="CubicBezier">
                        <layout:start layout:x="428.016434837465" layout:y="348.865780767258"/>
                        <layout:end layout:x="306.593493233304" layout:y="267.62126982038"/>
                        <layout:basePoint1 layout:x="427.460390088584" layout:y="349.259708252799"/>
                        <layout:basePoint2 layout:x="366.887930473724" layout:y="308.538970907975"/>
                      </layout:curveSegment>
                    </layout:listOfCurveSegments>
                  </layout:curve>
                </layout:speciesReferenceGlyph>
                <layout:speciesReferenceGlyph layout:id="layout_glyph_166" layout:speciesGlyph="layout_glyph_24" layout:role="product">
                  <layout:curve>
                    <layout:listOfCurveSegments>
                      <layout:curveSegment xmlns:xsi="http://www.w3.org/2001/XMLSchema-instance" xsi:type="CubicBezier">
                        <layout:start layout:x="428.016434837465" layout:y="348.865780767258"/>
                        <layout:end layout:x="410.052498558485" layout:y="42.7475807546926"/>
                        <layout:basePoint1 layout:x="427.460390088584" layout:y="349.259708252799"/>
                        <layout:basePoint2 layout:x="418.617433136314" layout:y="196.102126375131"/>
                      </layout:curveSegment>
                    </layout:listOfCurveSegments>
                  </layout:curve>
                </layout:speciesReferenceGlyph>
                <layout:speciesReferenceGlyph layout:id="layout_glyph_167" layout:speciesGlyph="layout_glyph_26" layout:role="product">
                  <layout:curve>
                    <layout:listOfCurveSegments>
                      <layout:curveSegment xmlns:xsi="http://www.w3.org/2001/XMLSchema-instance" xsi:type="CubicBezier">
                        <layout:start layout:x="428.016434837465" layout:y="348.865780767258"/>
                        <layout:end layout:x="511.157008778853" layout:y="669.983468053157"/>
                        <layout:basePoint1 layout:x="427.460390088584" layout:y="349.259708252799"/>
                        <layout:basePoint2 layout:x="469.169688246498" layout:y="509.720070024364"/>
                      </layout:curveSegment>
                    </layout:listOfCurveSegments>
                  </layout:curve>
                </layout:speciesReferenceGlyph>
              </layout:listOfSpeciesReferenceGlyphs>
            </layout:reactionGlyph>
            <layout:reactionGlyph layout:id="layout_glyph_168">
              <layout:curve>
                <layout:listOfCurveSegments>
                  <layout:curveSegment xmlns:xsi="http://www.w3.org/2001/XMLSchema-instance" xsi:type="LineSegment">
                    <layout:start layout:x="363.688176153965" layout:y="546.372487770501"/>
                    <layout:end layout:x="364.108522540095" layout:y="546.726587442173"/>
                  </layout:curveSegment>
                </layout:listOfCurveSegments>
              </layout:curve>
              <layout:boundingBox>
                <layout:position layout:x="0" layout:y="0"/>
                <layout:dimensions layout:width="0" layout:height="0"/>
              </layout:boundingBox>
              <layout:listOfSpeciesReferenceGlyphs>
                <layout:speciesReferenceGlyph layout:id="layout_glyph_169" layout:speciesGlyph="layout_glyph_21" layout:role="product">
                  <layout:curve>
                    <layout:listOfCurveSegments>
                      <layout:curveSegment xmlns:xsi="http://www.w3.org/2001/XMLSchema-instance" xsi:type="CubicBezier">
                        <layout:start layout:x="364.108522540095" layout:y="546.726587442173"/>
                        <layout:end layout:x="306.164647132449" layout:y="654.533050043753"/>
                        <layout:basePoint1 layout:x="364.528868926225" layout:y="547.080687113844"/>
                        <layout:basePoint2 layout:x="335.45184462587" layout:y="600.895393496717"/>
                      </layout:curveSegment>
                    </layout:listOfCurveSegments>
                  </layout:curve>
                </layout:speciesReferenceGlyph>
                <layout:speciesReferenceGlyph layout:id="layout_glyph_170" layout:speciesGlyph="layout_glyph_26" layout:role="product">
                  <layout:curve>
                    <layout:listOfCurveSegments>
                      <layout:curveSegment xmlns:xsi="http://www.w3.org/2001/XMLSchema-instance" xsi:type="CubicBezier">
                        <layout:start layout:x="364.108522540095" layout:y="546.726587442173"/>
                        <layout:end layout:x="495.818696305751" layout:y="669.983468053157"/>
                        <layout:basePoint1 layout:x="364.528868926225" layout:y="547.080687113844"/>
                        <layout:basePoint2 layout:x="430.278869212521" layout:y="608.620602501419"/>
                      </layout:curveSegment>
                    </layout:listOfCurveSegments>
                  </layout:curve>
                </layout:speciesReferenceGlyph>
                <layout:speciesReferenceGlyph layout:id="layout_glyph_171" layout:speciesGlyph="layout_glyph_58" layout:role="product">
                  <layout:curve>
                    <layout:listOfCurveSegments>
                      <layout:curveSegment xmlns:xsi="http://www.w3.org/2001/XMLSchema-instance" xsi:type="CubicBezier">
                        <layout:start layout:x="364.108522540095" layout:y="546.726587442173"/>
                        <layout:end layout:x="293.876545712331" layout:y="293.255084872249"/>
                        <layout:basePoint1 layout:x="364.528868926225" layout:y="547.080687113844"/>
                        <layout:basePoint2 layout:x="329.307793915811" layout:y="420.256410910965"/>
                      </layout:curveSegment>
                    </layout:listOfCurveSegments>
                  </layout:curve>
                </layout:speciesReferenceGlyph>
              </layout:listOfSpeciesReferenceGlyphs>
            </layout:reactionGlyph>
            <layout:reactionGlyph layout:id="layout_glyph_172">
              <layout:curve>
                <layout:listOfCurveSegments>
                  <layout:curveSegment xmlns:xsi="http://www.w3.org/2001/XMLSchema-instance" xsi:type="LineSegment">
                    <layout:start layout:x="453.877099527644" layout:y="298.504476059561"/>
                    <layout:end layout:x="471.931037830112" layout:y="346.455065195295"/>
                  </layout:curveSegment>
                </layout:listOfCurveSegments>
              </layout:curve>
              <layout:boundingBox>
                <layout:position layout:x="0" layout:y="0"/>
                <layout:dimensions layout:width="0" layout:height="0"/>
              </layout:boundingBox>
              <layout:listOfSpeciesReferenceGlyphs>
                <layout:speciesReferenceGlyph layout:id="layout_glyph_173" layout:speciesGlyph="layout_glyph_59" layout:role="substrate">
                  <layout:curve>
                    <layout:listOfCurveSegments>
                      <layout:curveSegment xmlns:xsi="http://www.w3.org/2001/XMLSchema-instance" xsi:type="CubicBezier">
                        <layout:start layout:x="453.877099527644" layout:y="298.504476059561"/>
                        <layout:end layout:x="346.694195658021" layout:y="6"/>
                        <layout:basePoint1 layout:x="435.823161225176" layout:y="250.553886923827"/>
                        <layout:basePoint2 layout:x="386.745193865982" layout:y="116.28929617798"/>
                      </layout:curveSegment>
                    </layout:listOfCurveSegments>
                  </layout:curve>
                </layout:speciesReferenceGlyph>
                <layout:speciesReferenceGlyph layout:id="layout_glyph_174" layout:speciesGlyph="layout_glyph_23" layout:role="product">
                  <layout:curve>
                    <layout:listOfCurveSegments>
                      <layout:curveSegment xmlns:xsi="http://www.w3.org/2001/XMLSchema-instance" xsi:type="CubicBezier">
                        <layout:start layout:x="471.931037830112" layout:y="346.455065195295"/>
                        <layout:end layout:x="503.789868467935" layout:y="467.873366427201"/>
                        <layout:basePoint1 layout:x="489.984976132579" layout:y="394.405654331029"/>
                        <layout:basePoint2 layout:x="501.400906875874" layout:y="443.127157663049"/>
                      </layout:curveSegment>
                    </layout:listOfCurveSegments>
                  </layout:curve>
                </layout:speciesReferenceGlyph>
                <layout:speciesReferenceGlyph layout:id="layout_glyph_175" layout:speciesGlyph="layout_glyph_27" layout:role="product">
                  <layout:curve>
                    <layout:listOfCurveSegments>
                      <layout:curveSegment xmlns:xsi="http://www.w3.org/2001/XMLSchema-instance" xsi:type="CubicBezier">
                        <layout:start layout:x="471.931037830112" layout:y="346.455065195295"/>
                        <layout:end layout:x="530.280699651737" layout:y="454.138416287484"/>
                        <layout:basePoint1 layout:x="489.984976132579" layout:y="394.405654331029"/>
                        <layout:basePoint2 layout:x="514.646322467775" layout:y="436.25968259319"/>
                      </layout:curveSegment>
                    </layout:listOfCurveSegments>
                  </layout:curve>
                </layout:speciesReferenceGlyph>
              </layout:listOfSpeciesReferenceGlyphs>
            </layout:reactionGlyph>
            <layout:reactionGlyph layout:id="layout_glyph_176" layout:reaction="Rho_turnover">
              <layout:curve>
                <layout:listOfCurveSegments>
                  <layout:curveSegment xmlns:xsi="http://www.w3.org/2001/XMLSchema-instance" xsi:type="LineSegment">
                    <layout:start layout:x="328.895129885143" layout:y="250.574181217824"/>
                    <layout:end layout:x="341.73696718147" layout:y="250.115573503303"/>
                  </layout:curveSegment>
                </layout:listOfCurveSegments>
              </layout:curve>
              <layout:boundingBox>
                <layout:position layout:x="0" layout:y="0"/>
                <layout:dimensions layout:width="0" layout:height="0"/>
              </layout:boundingBox>
              <layout:listOfSpeciesReferenceGlyphs>
                <layout:speciesReferenceGlyph layout:id="layout_glyph_177" layout:speciesGlyph="layout_glyph_3" layout:role="substrate">
                  <layout:curve>
                    <layout:listOfCurveSegments>
                      <layout:curveSegment xmlns:xsi="http://www.w3.org/2001/XMLSchema-instance" xsi:type="CubicBezier">
                        <layout:start layout:x="328.895129885143" layout:y="250.574181217824"/>
                        <layout:end layout:x="341.463716569932" layout:y="252.662967550022"/>
                        <layout:basePoint1 layout:x="316.053292588816" layout:y="251.032788932344"/>
                        <layout:basePoint2 layout:x="325.548045255293" layout:y="251.962530169813"/>
                      </layout:curveSegment>
                    </layout:listOfCurveSegments>
                  </layout:curve>
                </layout:speciesReferenceGlyph>
                <layout:speciesReferenceGlyph layout:id="layout_glyph_178" layout:speciesGlyph="layout_glyph_0" layout:role="product">
                  <layout:curve>
                    <layout:listOfCurveSegments>
                      <layout:curveSegment xmlns:xsi="http://www.w3.org/2001/XMLSchema-instance" xsi:type="CubicBezier">
                        <layout:start layout:x="341.73696718147" layout:y="250.115573503303"/>
                        <layout:end layout:x="343.882089533201" layout:y="250.806692893223"/>
                        <layout:basePoint1 layout:x="354.578804477797" layout:y="249.656965788783"/>
                        <layout:basePoint2 layout:x="352.440906329581" layout:y="250.117177412373"/>
                      </layout:curveSegment>
                    </layout:listOfCurveSegments>
                  </layout:curve>
                </layout:speciesReferenceGlyph>
              </layout:listOfSpeciesReferenceGlyphs>
            </layout:reactionGlyph>
            <layout:reactionGlyph layout:id="layout_glyph_179" layout:reaction="Rock_turnover">
              <layout:curve>
                <layout:listOfCurveSegments>
                  <layout:curveSegment xmlns:xsi="http://www.w3.org/2001/XMLSchema-instance" xsi:type="LineSegment">
                    <layout:start layout:x="203.835690338501" layout:y="258.180456988124"/>
                    <layout:end layout:x="193.096309150426" layout:y="223.394531885297"/>
                  </layout:curveSegment>
                </layout:listOfCurveSegments>
              </layout:curve>
              <layout:boundingBox>
                <layout:position layout:x="0" layout:y="0"/>
                <layout:dimensions layout:width="0" layout:height="0"/>
              </layout:boundingBox>
              <layout:listOfSpeciesReferenceGlyphs>
                <layout:speciesReferenceGlyph layout:id="layout_glyph_180" layout:speciesGlyph="layout_glyph_5" layout:role="substrate">
                  <layout:curve>
                    <layout:listOfCurveSegments>
                      <layout:curveSegment xmlns:xsi="http://www.w3.org/2001/XMLSchema-instance" xsi:type="CubicBezier">
                        <layout:start layout:x="203.835690338501" layout:y="258.180456988124"/>
                        <layout:end layout:x="252.840582327577" layout:y="395.661890671151"/>
                        <layout:basePoint1 layout:x="214.575071526576" layout:y="292.96638209095"/>
                        <layout:basePoint2 layout:x="236.392672224095" layout:y="353.010617656757"/>
                      </layout:curveSegment>
                    </layout:listOfCurveSegments>
                  </layout:curve>
                </layout:speciesReferenceGlyph>
                <layout:speciesReferenceGlyph layout:id="layout_glyph_181" layout:speciesGlyph="layout_glyph_4" layout:role="product">
                  <layout:curve>
                    <layout:listOfCurveSegments>
                      <layout:curveSegment xmlns:xsi="http://www.w3.org/2001/XMLSchema-instance" xsi:type="CubicBezier">
                        <layout:start layout:x="193.096309150426" layout:y="223.394531885297"/>
                        <layout:end layout:x="157.179526531721" layout:y="85.8026396428876"/>
                        <layout:basePoint1 layout:x="182.356927962351" layout:y="188.608606782471"/>
                        <layout:basePoint2 layout:x="167.083381950017" layout:y="128.509141936973"/>
                      </layout:curveSegment>
                    </layout:listOfCurveSegments>
                  </layout:curve>
                </layout:speciesReferenceGlyph>
              </layout:listOfSpeciesReferenceGlyphs>
            </layout:reactionGlyph>
            <layout:reactionGlyph layout:id="layout_glyph_182">
              <layout:curve>
                <layout:listOfCurveSegments>
                  <layout:curveSegment xmlns:xsi="http://www.w3.org/2001/XMLSchema-instance" xsi:type="LineSegment">
                    <layout:start layout:x="334.04464899587" layout:y="227.994691381253"/>
                    <layout:end layout:x="334.21263988042" layout:y="228.490514673197"/>
                  </layout:curveSegment>
                </layout:listOfCurveSegments>
              </layout:curve>
              <layout:boundingBox>
                <layout:position layout:x="0" layout:y="0"/>
                <layout:dimensions layout:width="0" layout:height="0"/>
              </layout:boundingBox>
              <layout:listOfSpeciesReferenceGlyphs>
                <layout:speciesReferenceGlyph layout:id="layout_glyph_183" layout:speciesGlyph="layout_glyph_3" layout:role="product">
                  <layout:curve>
                    <layout:listOfCurveSegments>
                      <layout:curveSegment xmlns:xsi="http://www.w3.org/2001/XMLSchema-instance" xsi:type="CubicBezier">
                        <layout:start layout:x="334.21263988042" layout:y="228.490514673197"/>
                        <layout:end layout:x="332.572453872335" layout:y="229.62126982038"/>
                        <layout:basePoint1 layout:x="334.38063076497" layout:y="228.986337965141"/>
                        <layout:basePoint2 layout:x="333.51854003979" layout:y="229.427759715747"/>
                      </layout:curveSegment>
                    </layout:listOfCurveSegments>
                  </layout:curve>
                </layout:speciesReferenceGlyph>
                <layout:speciesReferenceGlyph layout:id="layout_glyph_184" layout:speciesGlyph="layout_glyph_4" layout:role="product">
                  <layout:curve>
                    <layout:listOfCurveSegments>
                      <layout:curveSegment xmlns:xsi="http://www.w3.org/2001/XMLSchema-instance" xsi:type="CubicBezier">
                        <layout:start layout:x="334.21263988042" layout:y="228.490514673197"/>
                        <layout:end layout:x="173.830812190602" layout:y="85.8026396428876"/>
                        <layout:basePoint1 layout:x="334.38063076497" layout:y="228.986337965141"/>
                        <layout:basePoint2 layout:x="254.147719198923" layout:y="157.518444627"/>
                      </layout:curveSegment>
                    </layout:listOfCurveSegments>
                  </layout:curve>
                </layout:speciesReferenceGlyph>
                <layout:speciesReferenceGlyph layout:id="layout_glyph_185" layout:speciesGlyph="layout_glyph_60" layout:role="product">
                  <layout:curve>
                    <layout:listOfCurveSegments>
                      <layout:curveSegment xmlns:xsi="http://www.w3.org/2001/XMLSchema-instance" xsi:type="CubicBezier">
                        <layout:start layout:x="334.21263988042" layout:y="228.490514673197"/>
                        <layout:end layout:x="570.935557422839" layout:y="380.652301911512"/>
                        <layout:basePoint1 layout:x="334.38063076497" layout:y="228.986337965141"/>
                        <layout:basePoint2 layout:x="452.700091815042" layout:y="304.943275761313"/>
                      </layout:curveSegment>
                    </layout:listOfCurveSegments>
                  </layout:curve>
                </layout:speciesReferenceGlyph>
              </layout:listOfSpeciesReferenceGlyphs>
            </layout:reactionGlyph>
            <layout:reactionGlyph layout:id="layout_glyph_186">
              <layout:curve>
                <layout:listOfCurveSegments>
                  <layout:curveSegment xmlns:xsi="http://www.w3.org/2001/XMLSchema-instance" xsi:type="LineSegment">
                    <layout:start layout:x="318.968746145938" layout:y="310.035419215144"/>
                    <layout:end layout:x="307.29161757436" layout:y="317.206939090095"/>
                  </layout:curveSegment>
                </layout:listOfCurveSegments>
              </layout:curve>
              <layout:boundingBox>
                <layout:position layout:x="0" layout:y="0"/>
                <layout:dimensions layout:width="0" layout:height="0"/>
              </layout:boundingBox>
              <layout:listOfSpeciesReferenceGlyphs>
                <layout:speciesReferenceGlyph layout:id="layout_glyph_187" layout:speciesGlyph="layout_glyph_61" layout:role="substrate">
                  <layout:curve>
                    <layout:listOfCurveSegments>
                      <layout:curveSegment xmlns:xsi="http://www.w3.org/2001/XMLSchema-instance" xsi:type="CubicBezier">
                        <layout:start layout:x="318.968746145938" layout:y="310.035419215144"/>
                        <layout:end layout:x="380.463242870205" layout:y="264.195499063278"/>
                        <layout:basePoint1 layout:x="330.645874717517" layout:y="302.863899340194"/>
                        <layout:basePoint2 layout:x="358.473840936756" layout:y="281.736819232999"/>
                      </layout:curveSegment>
                    </layout:listOfCurveSegments>
                  </layout:curve>
                </layout:speciesReferenceGlyph>
                <layout:speciesReferenceGlyph layout:id="layout_glyph_188" layout:speciesGlyph="layout_glyph_5" layout:role="product">
                  <layout:curve>
                    <layout:listOfCurveSegments>
                      <layout:curveSegment xmlns:xsi="http://www.w3.org/2001/XMLSchema-instance" xsi:type="CubicBezier">
                        <layout:start layout:x="307.29161757436" layout:y="317.206939090095"/>
                        <layout:end layout:x="267.432002742304" layout:y="395.661890671151"/>
                        <layout:basePoint1 layout:x="295.614489002782" layout:y="324.378458965045"/>
                        <layout:basePoint2 layout:x="278.603963729648" layout:y="361.813054786835"/>
                      </layout:curveSegment>
                    </layout:listOfCurveSegments>
                  </layout:curve>
                </layout:speciesReferenceGlyph>
                <layout:speciesReferenceGlyph layout:id="layout_glyph_189" layout:speciesGlyph="layout_glyph_3" layout:role="product">
                  <layout:curve>
                    <layout:listOfCurveSegments>
                      <layout:curveSegment xmlns:xsi="http://www.w3.org/2001/XMLSchema-instance" xsi:type="CubicBezier">
                        <layout:start layout:x="307.29161757436" layout:y="317.206939090095"/>
                        <layout:end layout:x="282.765152247566" layout:y="267.62126982038"/>
                        <layout:basePoint1 layout:x="295.614489002782" layout:y="324.378458965045"/>
                        <layout:basePoint2 layout:x="286.270538482279" layout:y="297.79274436145"/>
                      </layout:curveSegment>
                    </layout:listOfCurveSegments>
                  </layout:curve>
                </layout:speciesReferenceGlyph>
              </layout:listOfSpeciesReferenceGlyphs>
            </layout:reactionGlyph>
            <layout:reactionGlyph layout:id="layout_glyph_190">
              <layout:curve>
                <layout:listOfCurveSegments>
                  <layout:curveSegment xmlns:xsi="http://www.w3.org/2001/XMLSchema-instance" xsi:type="LineSegment">
                    <layout:start layout:x="251.081142742044" layout:y="465.704969354198"/>
                    <layout:end layout:x="252.041741348185" layout:y="466.686067839373"/>
                  </layout:curveSegment>
                </layout:listOfCurveSegments>
              </layout:curve>
              <layout:boundingBox>
                <layout:position layout:x="0" layout:y="0"/>
                <layout:dimensions layout:width="0" layout:height="0"/>
              </layout:boundingBox>
              <layout:listOfSpeciesReferenceGlyphs>
                <layout:speciesReferenceGlyph layout:id="layout_glyph_191" layout:speciesGlyph="layout_glyph_10" layout:role="product">
                  <layout:curve>
                    <layout:listOfCurveSegments>
                      <layout:curveSegment xmlns:xsi="http://www.w3.org/2001/XMLSchema-instance" xsi:type="CubicBezier">
                        <layout:start layout:x="252.041741348185" layout:y="466.686067839373"/>
                        <layout:end layout:x="340.174671445665" layout:y="575.839430622055"/>
                        <layout:basePoint1 layout:x="253.002339954327" layout:y="467.667166324548"/>
                        <layout:basePoint2 layout:x="296.828655351531" layout:y="521.998573094595"/>
                      </layout:curveSegment>
                    </layout:listOfCurveSegments>
                  </layout:curve>
                </layout:speciesReferenceGlyph>
                <layout:speciesReferenceGlyph layout:id="layout_glyph_192" layout:speciesGlyph="layout_glyph_13" layout:role="product">
                  <layout:curve>
                    <layout:listOfCurveSegments>
                      <layout:curveSegment xmlns:xsi="http://www.w3.org/2001/XMLSchema-instance" xsi:type="CubicBezier">
                        <layout:start layout:x="252.041741348185" layout:y="466.686067839373"/>
                        <layout:end layout:x="103.832898748244" layout:y="340.854154391582"/>
                        <layout:basePoint1 layout:x="253.002339954327" layout:y="467.667166324548"/>
                        <layout:basePoint2 layout:x="178.657769002821" layout:y="404.505934979358"/>
                      </layout:curveSegment>
                    </layout:listOfCurveSegments>
                  </layout:curve>
                </layout:speciesReferenceGlyph>
                <layout:speciesReferenceGlyph layout:id="layout_glyph_193" layout:speciesGlyph="layout_glyph_62" layout:role="product">
                  <layout:curve>
                    <layout:listOfCurveSegments>
                      <layout:curveSegment xmlns:xsi="http://www.w3.org/2001/XMLSchema-instance" xsi:type="CubicBezier">
                        <layout:start layout:x="252.041741348185" layout:y="466.686067839373"/>
                        <layout:end layout:x="341.032857778565" layout:y="508.758600996264"/>
                        <layout:basePoint1 layout:x="253.002339954327" layout:y="467.667166324548"/>
                        <layout:basePoint2 layout:x="297.257748517981" layout:y="488.458158281699"/>
                      </layout:curveSegment>
                    </layout:listOfCurveSegments>
                  </layout:curve>
                </layout:speciesReferenceGlyph>
              </layout:listOfSpeciesReferenceGlyphs>
            </layout:reactionGlyph>
            <layout:reactionGlyph layout:id="layout_glyph_194">
              <layout:curve>
                <layout:listOfCurveSegments>
                  <layout:curveSegment xmlns:xsi="http://www.w3.org/2001/XMLSchema-instance" xsi:type="LineSegment">
                    <layout:start layout:x="430.243737640337" layout:y="426.220899520013"/>
                    <layout:end layout:x="407.339336245218" layout:y="441.172640034114"/>
                  </layout:curveSegment>
                </layout:listOfCurveSegments>
              </layout:curve>
              <layout:boundingBox>
                <layout:position layout:x="0" layout:y="0"/>
                <layout:dimensions layout:width="0" layout:height="0"/>
              </layout:boundingBox>
              <layout:listOfSpeciesReferenceGlyphs>
                <layout:speciesReferenceGlyph layout:id="layout_glyph_195" layout:speciesGlyph="layout_glyph_63" layout:role="substrate">
                  <layout:curve>
                    <layout:listOfCurveSegments>
                      <layout:curveSegment xmlns:xsi="http://www.w3.org/2001/XMLSchema-instance" xsi:type="CubicBezier">
                        <layout:start layout:x="430.243737640337" layout:y="426.220899520013"/>
                        <layout:end layout:x="567.506491330212" layout:y="346.382033087951"/>
                        <layout:basePoint1 layout:x="453.148139035457" layout:y="411.269159005912"/>
                        <layout:basePoint2 layout:x="516.053415531615" layout:y="375.087660918406"/>
                      </layout:curveSegment>
                    </layout:listOfCurveSegments>
                  </layout:curve>
                </layout:speciesReferenceGlyph>
                <layout:speciesReferenceGlyph layout:id="layout_glyph_196" layout:speciesGlyph="layout_glyph_12" layout:role="product">
                  <layout:curve>
                    <layout:listOfCurveSegments>
                      <layout:curveSegment xmlns:xsi="http://www.w3.org/2001/XMLSchema-instance" xsi:type="CubicBezier">
                        <layout:start layout:x="407.339336245218" layout:y="441.172640034114"/>
                        <layout:end layout:x="347.543266428081" layout:y="409.718026903404"/>
                        <layout:basePoint1 layout:x="384.434934850098" layout:y="456.124380548215"/>
                        <layout:basePoint2 layout:x="360.26300029031" layout:y="436.659138854335"/>
                      </layout:curveSegment>
                    </layout:listOfCurveSegments>
                  </layout:curve>
                </layout:speciesReferenceGlyph>
                <layout:speciesReferenceGlyph layout:id="layout_glyph_197" layout:speciesGlyph="layout_glyph_10" layout:role="product">
                  <layout:curve>
                    <layout:listOfCurveSegments>
                      <layout:curveSegment xmlns:xsi="http://www.w3.org/2001/XMLSchema-instance" xsi:type="CubicBezier">
                        <layout:start layout:x="407.339336245218" layout:y="441.172640034114"/>
                        <layout:end layout:x="359.451282726402" layout:y="575.839430622055"/>
                        <layout:basePoint1 layout:x="384.434934850098" layout:y="456.124380548215"/>
                        <layout:basePoint2 layout:x="366.21700843947" layout:y="519.71984071366"/>
                      </layout:curveSegment>
                    </layout:listOfCurveSegments>
                  </layout:curve>
                </layout:speciesReferenceGlyph>
              </layout:listOfSpeciesReferenceGlyphs>
            </layout:reactionGlyph>
            <layout:reactionGlyph layout:id="layout_glyph_198">
              <layout:curve>
                <layout:listOfCurveSegments>
                  <layout:curveSegment xmlns:xsi="http://www.w3.org/2001/XMLSchema-instance" xsi:type="LineSegment">
                    <layout:start layout:x="228.6345381288" layout:y="386.396402296121"/>
                    <layout:end layout:x="228.680809182186" layout:y="386.038496493023"/>
                  </layout:curveSegment>
                </layout:listOfCurveSegments>
              </layout:curve>
              <layout:boundingBox>
                <layout:position layout:x="0" layout:y="0"/>
                <layout:dimensions layout:width="0" layout:height="0"/>
              </layout:boundingBox>
              <layout:listOfSpeciesReferenceGlyphs>
                <layout:speciesReferenceGlyph layout:id="layout_glyph_199" layout:speciesGlyph="layout_glyph_7" layout:role="product">
                  <layout:curve>
                    <layout:listOfCurveSegments>
                      <layout:curveSegment xmlns:xsi="http://www.w3.org/2001/XMLSchema-instance" xsi:type="CubicBezier">
                        <layout:start layout:x="228.680809182186" layout:y="386.038496493023"/>
                        <layout:end layout:x="83.0544218837186" layout:y="523.258075526048"/>
                        <layout:basePoint1 layout:x="228.727080235573" layout:y="385.680590689924"/>
                        <layout:basePoint2 layout:x="155.902318822992" layout:y="454.379856657211"/>
                      </layout:curveSegment>
                    </layout:listOfCurveSegments>
                  </layout:curve>
                </layout:speciesReferenceGlyph>
                <layout:speciesReferenceGlyph layout:id="layout_glyph_200" layout:speciesGlyph="layout_glyph_14" layout:role="product">
                  <layout:curve>
                    <layout:listOfCurveSegments>
                      <layout:curveSegment xmlns:xsi="http://www.w3.org/2001/XMLSchema-instance" xsi:type="CubicBezier">
                        <layout:start layout:x="228.680809182186" layout:y="386.038496493023"/>
                        <layout:end layout:x="392.309047447482" layout:y="144.502245580579"/>
                        <layout:basePoint1 layout:x="228.727080235573" layout:y="385.680590689924"/>
                        <layout:basePoint2 layout:x="310.529631604874" layout:y="265.001941684477"/>
                      </layout:curveSegment>
                    </layout:listOfCurveSegments>
                  </layout:curve>
                </layout:speciesReferenceGlyph>
                <layout:speciesReferenceGlyph layout:id="layout_glyph_201" layout:speciesGlyph="layout_glyph_64" layout:role="product">
                  <layout:curve>
                    <layout:listOfCurveSegments>
                      <layout:curveSegment xmlns:xsi="http://www.w3.org/2001/XMLSchema-instance" xsi:type="CubicBezier">
                        <layout:start layout:x="228.680809182186" layout:y="386.038496493023"/>
                        <layout:end layout:x="219.781658862919" layout:y="474.654852984126"/>
                        <layout:basePoint1 layout:x="228.727080235573" layout:y="385.680590689924"/>
                        <layout:basePoint2 layout:x="224.265937312593" layout:y="430.07824538625"/>
                      </layout:curveSegment>
                    </layout:listOfCurveSegments>
                  </layout:curve>
                </layout:speciesReferenceGlyph>
              </layout:listOfSpeciesReferenceGlyphs>
            </layout:reactionGlyph>
            <layout:reactionGlyph layout:id="layout_glyph_202">
              <layout:curve>
                <layout:listOfCurveSegments>
                  <layout:curveSegment xmlns:xsi="http://www.w3.org/2001/XMLSchema-instance" xsi:type="LineSegment">
                    <layout:start layout:x="459.048681173854" layout:y="362.03413911024"/>
                    <layout:end layout:x="474.884591563153" layout:y="306.479764566239"/>
                  </layout:curveSegment>
                </layout:listOfCurveSegments>
              </layout:curve>
              <layout:boundingBox>
                <layout:position layout:x="0" layout:y="0"/>
                <layout:dimensions layout:width="0" layout:height="0"/>
              </layout:boundingBox>
              <layout:listOfSpeciesReferenceGlyphs>
                <layout:speciesReferenceGlyph layout:id="layout_glyph_203" layout:speciesGlyph="layout_glyph_65" layout:role="substrate">
                  <layout:curve>
                    <layout:listOfCurveSegments>
                      <layout:curveSegment xmlns:xsi="http://www.w3.org/2001/XMLSchema-instance" xsi:type="CubicBezier">
                        <layout:start layout:x="459.048681173854" layout:y="362.03413911024"/>
                        <layout:end layout:x="372.213749437741" layout:y="708.645027118161"/>
                        <layout:basePoint1 layout:x="443.212770784554" layout:y="417.588513654241"/>
                        <layout:basePoint2 layout:x="403.754282513822" layout:y="577.005364022201"/>
                      </layout:curveSegment>
                    </layout:listOfCurveSegments>
                  </layout:curve>
                </layout:speciesReferenceGlyph>
                <layout:speciesReferenceGlyph layout:id="layout_glyph_204" layout:speciesGlyph="layout_glyph_15" layout:role="product">
                  <layout:curve>
                    <layout:listOfCurveSegments>
                      <layout:curveSegment xmlns:xsi="http://www.w3.org/2001/XMLSchema-instance" xsi:type="CubicBezier">
                        <layout:start layout:x="474.884591563153" layout:y="306.479764566239"/>
                        <layout:end layout:x="479.846089311204" layout:y="252.345323322585"/>
                        <layout:basePoint1 layout:x="490.720501952453" layout:y="250.925390022238"/>
                        <layout:basePoint2 layout:x="489.242273229153" layout:y="237.746763036411"/>
                      </layout:curveSegment>
                    </layout:listOfCurveSegments>
                  </layout:curve>
                </layout:speciesReferenceGlyph>
                <layout:speciesReferenceGlyph layout:id="layout_glyph_205" layout:speciesGlyph="layout_glyph_6" layout:role="product">
                  <layout:curve>
                    <layout:listOfCurveSegments>
                      <layout:curveSegment xmlns:xsi="http://www.w3.org/2001/XMLSchema-instance" xsi:type="CubicBezier">
                        <layout:start layout:x="474.884591563153" layout:y="306.479764566239"/>
                        <layout:end layout:x="512.95654451715" layout:y="92.083504832844"/>
                        <layout:basePoint1 layout:x="490.720501952453" layout:y="250.925390022238"/>
                        <layout:basePoint2 layout:x="505.797500832127" layout:y="157.615853791541"/>
                      </layout:curveSegment>
                    </layout:listOfCurveSegments>
                  </layout:curve>
                </layout:speciesReferenceGlyph>
              </layout:listOfSpeciesReferenceGlyphs>
            </layout:reactionGlyph>
            <layout:reactionGlyph layout:id="layout_glyph_206">
              <layout:curve>
                <layout:listOfCurveSegments>
                  <layout:curveSegment xmlns:xsi="http://www.w3.org/2001/XMLSchema-instance" xsi:type="LineSegment">
                    <layout:start layout:x="376.961806679562" layout:y="245.879006371799"/>
                    <layout:end layout:x="377.721550746717" layout:y="246.088211376467"/>
                  </layout:curveSegment>
                </layout:listOfCurveSegments>
              </layout:curve>
              <layout:boundingBox>
                <layout:position layout:x="0" layout:y="0"/>
                <layout:dimensions layout:width="0" layout:height="0"/>
              </layout:boundingBox>
              <layout:listOfSpeciesReferenceGlyphs>
                <layout:speciesReferenceGlyph layout:id="layout_glyph_207" layout:speciesGlyph="layout_glyph_5" layout:role="product">
                  <layout:curve>
                    <layout:listOfCurveSegments>
                      <layout:curveSegment xmlns:xsi="http://www.w3.org/2001/XMLSchema-instance" xsi:type="CubicBezier">
                        <layout:start layout:x="377.721550746717" layout:y="246.088211376467"/>
                        <layout:end layout:x="273.299866186921" layout:y="395.661890671151"/>
                        <layout:basePoint1 layout:x="378.481294813871" layout:y="246.297416381135"/>
                        <layout:basePoint2 layout:x="326.080516517185" layout:y="321.03195477731"/>
                      </layout:curveSegment>
                    </layout:listOfCurveSegments>
                  </layout:curve>
                </layout:speciesReferenceGlyph>
                <layout:speciesReferenceGlyph layout:id="layout_glyph_208" layout:speciesGlyph="layout_glyph_14" layout:role="product">
                  <layout:curve>
                    <layout:listOfCurveSegments>
                      <layout:curveSegment xmlns:xsi="http://www.w3.org/2001/XMLSchema-instance" xsi:type="CubicBezier">
                        <layout:start layout:x="377.721550746717" layout:y="246.088211376467"/>
                        <layout:end layout:x="400.994027988712" layout:y="144.502245580579"/>
                        <layout:basePoint1 layout:x="378.481294813871" layout:y="246.297416381135"/>
                        <layout:basePoint2 layout:x="389.927597418081" layout:y="195.452132232024"/>
                      </layout:curveSegment>
                    </layout:listOfCurveSegments>
                  </layout:curve>
                </layout:speciesReferenceGlyph>
                <layout:speciesReferenceGlyph layout:id="layout_glyph_209" layout:speciesGlyph="layout_glyph_66" layout:role="product">
                  <layout:curve>
                    <layout:listOfCurveSegments>
                      <layout:curveSegment xmlns:xsi="http://www.w3.org/2001/XMLSchema-instance" xsi:type="CubicBezier">
                        <layout:start layout:x="377.721550746717" layout:y="246.088211376467"/>
                        <layout:end layout:x="484.201145957356" layout:y="206.151408018214"/>
                        <layout:basePoint1 layout:x="378.481294813871" layout:y="246.297416381135"/>
                        <layout:basePoint2 layout:x="431.531156402402" layout:y="226.276713450842"/>
                      </layout:curveSegment>
                    </layout:listOfCurveSegments>
                  </layout:curve>
                </layout:speciesReferenceGlyph>
              </layout:listOfSpeciesReferenceGlyphs>
            </layout:reactionGlyph>
            <layout:reactionGlyph layout:id="layout_glyph_210" layout:reaction="DRF_turnover">
              <layout:curve>
                <layout:listOfCurveSegments>
                  <layout:curveSegment xmlns:xsi="http://www.w3.org/2001/XMLSchema-instance" xsi:type="LineSegment">
                    <layout:start layout:x="344.39803726716" layout:y="389.262882702149"/>
                    <layout:end layout:x="294.89679732878" layout:y="415.337574709652"/>
                  </layout:curveSegment>
                </layout:listOfCurveSegments>
              </layout:curve>
              <layout:boundingBox>
                <layout:position layout:x="0" layout:y="0"/>
                <layout:dimensions layout:width="0" layout:height="0"/>
              </layout:boundingBox>
              <layout:listOfSpeciesReferenceGlyphs>
                <layout:speciesReferenceGlyph layout:id="layout_glyph_211" layout:speciesGlyph="layout_glyph_2" layout:role="substrate">
                  <layout:curve>
                    <layout:listOfCurveSegments>
                      <layout:curveSegment xmlns:xsi="http://www.w3.org/2001/XMLSchema-instance" xsi:type="CubicBezier">
                        <layout:start layout:x="344.39803726716" layout:y="389.262882702149"/>
                        <layout:end layout:x="537.367705599131" layout:y="299.132475760243"/>
                        <layout:basePoint1 layout:x="393.899277205541" layout:y="363.188190694647"/>
                        <layout:basePoint2 layout:x="478.008801386931" layout:y="324.641660225569"/>
                      </layout:curveSegment>
                    </layout:listOfCurveSegments>
                  </layout:curve>
                </layout:speciesReferenceGlyph>
                <layout:speciesReferenceGlyph layout:id="layout_glyph_212" layout:speciesGlyph="layout_glyph_1" layout:role="product">
                  <layout:curve>
                    <layout:listOfCurveSegments>
                      <layout:curveSegment xmlns:xsi="http://www.w3.org/2001/XMLSchema-instance" xsi:type="CubicBezier">
                        <layout:start layout:x="294.89679732878" layout:y="415.337574709652"/>
                        <layout:end layout:x="112.1977426932" layout:y="523.466694585149"/>
                        <layout:basePoint1 layout:x="245.395557390399" layout:y="441.412266717154"/>
                        <layout:basePoint2 layout:x="166.421340057204" layout:y="488.958153653027"/>
                      </layout:curveSegment>
                    </layout:listOfCurveSegments>
                  </layout:curve>
                </layout:speciesReferenceGlyph>
              </layout:listOfSpeciesReferenceGlyphs>
            </layout:reactionGlyph>
            <layout:reactionGlyph layout:id="layout_glyph_213" layout:reaction="LIMK_turnover">
              <layout:curve>
                <layout:listOfCurveSegments>
                  <layout:curveSegment xmlns:xsi="http://www.w3.org/2001/XMLSchema-instance" xsi:type="LineSegment">
                    <layout:start layout:x="273.322290953689" layout:y="517.258882436809"/>
                    <layout:end layout:x="296.643489862007" layout:y="507.065324186067"/>
                  </layout:curveSegment>
                </layout:listOfCurveSegments>
              </layout:curve>
              <layout:boundingBox>
                <layout:position layout:x="0" layout:y="0"/>
                <layout:dimensions layout:width="0" layout:height="0"/>
              </layout:boundingBox>
              <layout:listOfSpeciesReferenceGlyphs>
                <layout:speciesReferenceGlyph layout:id="layout_glyph_214" layout:speciesGlyph="layout_glyph_9" layout:role="substrate">
                  <layout:curve>
                    <layout:listOfCurveSegments>
                      <layout:curveSegment xmlns:xsi="http://www.w3.org/2001/XMLSchema-instance" xsi:type="CubicBezier">
                        <layout:start layout:x="273.322290953689" layout:y="517.258882436809"/>
                        <layout:end layout:x="220.502096380738" layout:y="538.149177756242"/>
                        <layout:basePoint1 layout:x="250.001092045372" layout:y="527.45244068755"/>
                        <layout:basePoint2 layout:x="229.421294485976" layout:y="535.349198784582"/>
                      </layout:curveSegment>
                    </layout:listOfCurveSegments>
                  </layout:curve>
                </layout:speciesReferenceGlyph>
                <layout:speciesReferenceGlyph layout:id="layout_glyph_215" layout:speciesGlyph="layout_glyph_8" layout:role="product">
                  <layout:curve>
                    <layout:listOfCurveSegments>
                      <layout:curveSegment xmlns:xsi="http://www.w3.org/2001/XMLSchema-instance" xsi:type="CubicBezier">
                        <layout:start layout:x="296.643489862007" layout:y="507.065324186067"/>
                        <layout:end layout:x="368.923737797724" layout:y="472.256434535429"/>
                        <layout:basePoint1 layout:x="319.964688770324" layout:y="496.871765935326"/>
                        <layout:basePoint2 layout:x="350.274513011103" layout:y="482.015710672692"/>
                      </layout:curveSegment>
                    </layout:listOfCurveSegments>
                  </layout:curve>
                </layout:speciesReferenceGlyph>
              </layout:listOfSpeciesReferenceGlyphs>
            </layout:reactionGlyph>
            <layout:reactionGlyph layout:id="layout_glyph_216" layout:reaction="Actin_turnover">
              <layout:curve>
                <layout:listOfCurveSegments>
                  <layout:curveSegment xmlns:xsi="http://www.w3.org/2001/XMLSchema-instance" xsi:type="LineSegment">
                    <layout:start layout:x="197.300505024494" layout:y="359.025635102565"/>
                    <layout:end layout:x="222.396057846195" layout:y="365.912022353747"/>
                  </layout:curveSegment>
                </layout:listOfCurveSegments>
              </layout:curve>
              <layout:boundingBox>
                <layout:position layout:x="0" layout:y="0"/>
                <layout:dimensions layout:width="0" layout:height="0"/>
              </layout:boundingBox>
              <layout:listOfSpeciesReferenceGlyphs>
                <layout:speciesReferenceGlyph layout:id="layout_glyph_217" layout:speciesGlyph="layout_glyph_13" layout:role="substrate">
                  <layout:curve>
                    <layout:listOfCurveSegments>
                      <layout:curveSegment xmlns:xsi="http://www.w3.org/2001/XMLSchema-instance" xsi:type="CubicBezier">
                        <layout:start layout:x="197.300505024494" layout:y="359.025635102565"/>
                        <layout:end layout:x="136.483304335852" layout:y="340.214492628957"/>
                        <layout:basePoint1 layout:x="172.204952202794" layout:y="352.139247851383"/>
                        <layout:basePoint2 layout:x="148.070240063898" layout:y="344.455273427374"/>
                      </layout:curveSegment>
                    </layout:listOfCurveSegments>
                  </layout:curve>
                </layout:speciesReferenceGlyph>
                <layout:speciesReferenceGlyph layout:id="layout_glyph_218" layout:speciesGlyph="layout_glyph_12" layout:role="product">
                  <layout:curve>
                    <layout:listOfCurveSegments>
                      <layout:curveSegment xmlns:xsi="http://www.w3.org/2001/XMLSchema-instance" xsi:type="CubicBezier">
                        <layout:start layout:x="222.396057846195" layout:y="365.912022353747"/>
                        <layout:end layout:x="269.438832552857" layout:y="377.428176279063"/>
                        <layout:basePoint1 layout:x="247.491610667895" layout:y="372.798409604929"/>
                        <layout:basePoint2 layout:x="264.739109815802" layout:y="376.834889754792"/>
                      </layout:curveSegment>
                    </layout:listOfCurveSegments>
                  </layout:curve>
                </layout:speciesReferenceGlyph>
              </layout:listOfSpeciesReferenceGlyphs>
            </layout:reactionGlyph>
            <layout:reactionGlyph layout:id="layout_glyph_219">
              <layout:curve>
                <layout:listOfCurveSegments>
                  <layout:curveSegment xmlns:xsi="http://www.w3.org/2001/XMLSchema-instance" xsi:type="LineSegment">
                    <layout:start layout:x="290.059917513471" layout:y="328.669296885288"/>
                    <layout:end layout:x="290.645626142714" layout:y="328.89739733768"/>
                  </layout:curveSegment>
                </layout:listOfCurveSegments>
              </layout:curve>
              <layout:boundingBox>
                <layout:position layout:x="0" layout:y="0"/>
                <layout:dimensions layout:width="0" layout:height="0"/>
              </layout:boundingBox>
              <layout:listOfSpeciesReferenceGlyphs>
                <layout:speciesReferenceGlyph layout:id="layout_glyph_220" layout:speciesGlyph="layout_glyph_31" layout:role="product">
                  <layout:curve>
                    <layout:listOfCurveSegments>
                      <layout:curveSegment xmlns:xsi="http://www.w3.org/2001/XMLSchema-instance" xsi:type="CubicBezier">
                        <layout:start layout:x="290.645626142714" layout:y="328.89739733768"/>
                        <layout:end layout:x="343.350211369712" layout:y="336.475505202709"/>
                        <layout:basePoint1 layout:x="291.231334771958" layout:y="329.125497790072"/>
                        <layout:basePoint2 layout:x="317.437200228146" layout:y="332.857526609489"/>
                      </layout:curveSegment>
                    </layout:listOfCurveSegments>
                  </layout:curve>
                </layout:speciesReferenceGlyph>
                <layout:speciesReferenceGlyph layout:id="layout_glyph_221" layout:speciesGlyph="layout_glyph_28" layout:role="product">
                  <layout:curve>
                    <layout:listOfCurveSegments>
                      <layout:curveSegment xmlns:xsi="http://www.w3.org/2001/XMLSchema-instance" xsi:type="CubicBezier">
                        <layout:start layout:x="290.645626142714" layout:y="328.89739733768"/>
                        <layout:end layout:x="309.519681374857" layout:y="68.2235121572591"/>
                        <layout:basePoint1 layout:x="291.231334771958" layout:y="329.125497790072"/>
                        <layout:basePoint2 layout:x="300.521935230718" layout:y="198.731530086764"/>
                      </layout:curveSegment>
                    </layout:listOfCurveSegments>
                  </layout:curve>
                </layout:speciesReferenceGlyph>
                <layout:speciesReferenceGlyph layout:id="layout_glyph_222" layout:speciesGlyph="layout_glyph_30" layout:role="product">
                  <layout:curve>
                    <layout:listOfCurveSegments>
                      <layout:curveSegment xmlns:xsi="http://www.w3.org/2001/XMLSchema-instance" xsi:type="CubicBezier">
                        <layout:start layout:x="290.645626142714" layout:y="328.89739733768"/>
                        <layout:end layout:x="127.636828725798" layout:y="509.046648531652"/>
                        <layout:basePoint1 layout:x="291.231334771958" layout:y="329.125497790072"/>
                        <layout:basePoint2 layout:x="209.580508906188" layout:y="419.14309827396"/>
                      </layout:curveSegment>
                    </layout:listOfCurveSegments>
                  </layout:curve>
                </layout:speciesReferenceGlyph>
                <layout:speciesReferenceGlyph layout:id="layout_glyph_223" layout:speciesGlyph="layout_glyph_31" layout:role="product">
                  <layout:curve>
                    <layout:listOfCurveSegments>
                      <layout:curveSegment xmlns:xsi="http://www.w3.org/2001/XMLSchema-instance" xsi:type="CubicBezier">
                        <layout:start layout:x="290.645626142714" layout:y="328.89739733768"/>
                        <layout:end layout:x="343.350211369712" layout:y="336.475505202709"/>
                        <layout:basePoint1 layout:x="291.231334771958" layout:y="329.125497790072"/>
                        <layout:basePoint2 layout:x="317.437200228146" layout:y="332.857526609489"/>
                      </layout:curveSegment>
                    </layout:listOfCurveSegments>
                  </layout:curve>
                </layout:speciesReferenceGlyph>
                <layout:speciesReferenceGlyph layout:id="layout_glyph_224" layout:speciesGlyph="layout_glyph_28" layout:role="product">
                  <layout:curve>
                    <layout:listOfCurveSegments>
                      <layout:curveSegment xmlns:xsi="http://www.w3.org/2001/XMLSchema-instance" xsi:type="CubicBezier">
                        <layout:start layout:x="290.645626142714" layout:y="328.89739733768"/>
                        <layout:end layout:x="309.519681374857" layout:y="68.2235121572591"/>
                        <layout:basePoint1 layout:x="291.231334771958" layout:y="329.125497790072"/>
                        <layout:basePoint2 layout:x="300.521935230718" layout:y="198.731530086764"/>
                      </layout:curveSegment>
                    </layout:listOfCurveSegments>
                  </layout:curve>
                </layout:speciesReferenceGlyph>
                <layout:speciesReferenceGlyph layout:id="layout_glyph_225" layout:speciesGlyph="layout_glyph_29" layout:role="product">
                  <layout:curve>
                    <layout:listOfCurveSegments>
                      <layout:curveSegment xmlns:xsi="http://www.w3.org/2001/XMLSchema-instance" xsi:type="CubicBezier">
                        <layout:start layout:x="290.645626142714" layout:y="328.89739733768"/>
                        <layout:end layout:x="130.499282224789" layout:y="634.377737579065"/>
                        <layout:basePoint1 layout:x="291.231334771958" layout:y="329.125497790072"/>
                        <layout:basePoint2 layout:x="211.011735655684" layout:y="481.808642797667"/>
                      </layout:curveSegment>
                    </layout:listOfCurveSegments>
                  </layout:curve>
                </layout:speciesReferenceGlyph>
              </layout:listOfSpeciesReferenceGlyphs>
            </layout:reactionGlyph>
            <layout:reactionGlyph layout:id="layout_glyph_226">
              <layout:curve>
                <layout:listOfCurveSegments>
                  <layout:curveSegment xmlns:xsi="http://www.w3.org/2001/XMLSchema-instance" xsi:type="LineSegment">
                    <layout:start layout:x="252.571928998328" layout:y="552.578817714982"/>
                    <layout:end layout:x="252.745991089993" layout:y="552.156655822129"/>
                  </layout:curveSegment>
                </layout:listOfCurveSegments>
              </layout:curve>
              <layout:boundingBox>
                <layout:position layout:x="0" layout:y="0"/>
                <layout:dimensions layout:width="0" layout:height="0"/>
              </layout:boundingBox>
              <layout:listOfSpeciesReferenceGlyphs>
                <layout:speciesReferenceGlyph layout:id="layout_glyph_227" layout:speciesGlyph="layout_glyph_29" layout:role="product">
                  <layout:curve>
                    <layout:listOfCurveSegments>
                      <layout:curveSegment xmlns:xsi="http://www.w3.org/2001/XMLSchema-instance" xsi:type="CubicBezier">
                        <layout:start layout:x="252.745991089993" layout:y="552.156655822129"/>
                        <layout:end layout:x="145.248780106061" layout:y="634.377737579065"/>
                        <layout:basePoint1 layout:x="252.920053181658" layout:y="551.734493929276"/>
                        <layout:basePoint2 layout:x="199.127932166776" layout:y="592.950575280957"/>
                      </layout:curveSegment>
                    </layout:listOfCurveSegments>
                  </layout:curve>
                </layout:speciesReferenceGlyph>
                <layout:speciesReferenceGlyph layout:id="layout_glyph_228" layout:speciesGlyph="layout_glyph_34" layout:role="product">
                  <layout:curve>
                    <layout:listOfCurveSegments>
                      <layout:curveSegment xmlns:xsi="http://www.w3.org/2001/XMLSchema-instance" xsi:type="CubicBezier">
                        <layout:start layout:x="252.745991089993" layout:y="552.156655822129"/>
                        <layout:end layout:x="171.739639566683" layout:y="301.762271326905"/>
                        <layout:basePoint1 layout:x="252.920053181658" layout:y="551.734493929276"/>
                        <layout:basePoint2 layout:x="212.373361897087" layout:y="426.642842154877"/>
                      </layout:curveSegment>
                    </layout:listOfCurveSegments>
                  </layout:curve>
                </layout:speciesReferenceGlyph>
                <layout:speciesReferenceGlyph layout:id="layout_glyph_229" layout:speciesGlyph="layout_glyph_32" layout:role="product">
                  <layout:curve>
                    <layout:listOfCurveSegments>
                      <layout:curveSegment xmlns:xsi="http://www.w3.org/2001/XMLSchema-instance" xsi:type="CubicBezier">
                        <layout:start layout:x="252.745991089993" layout:y="552.156655822129"/>
                        <layout:end layout:x="282.125588069852" layout:y="554.464816696672"/>
                        <layout:basePoint1 layout:x="252.920053181658" layout:y="551.734493929276"/>
                        <layout:basePoint2 layout:x="267.566336148671" layout:y="552.994114839761"/>
                      </layout:curveSegment>
                    </layout:listOfCurveSegments>
                  </layout:curve>
                </layout:speciesReferenceGlyph>
                <layout:speciesReferenceGlyph layout:id="layout_glyph_230" layout:speciesGlyph="layout_glyph_29" layout:role="product">
                  <layout:curve>
                    <layout:listOfCurveSegments>
                      <layout:curveSegment xmlns:xsi="http://www.w3.org/2001/XMLSchema-instance" xsi:type="CubicBezier">
                        <layout:start layout:x="252.745991089993" layout:y="552.156655822129"/>
                        <layout:end layout:x="145.248780106061" layout:y="634.377737579065"/>
                        <layout:basePoint1 layout:x="252.920053181658" layout:y="551.734493929276"/>
                        <layout:basePoint2 layout:x="199.127932166776" layout:y="592.950575280957"/>
                      </layout:curveSegment>
                    </layout:listOfCurveSegments>
                  </layout:curve>
                </layout:speciesReferenceGlyph>
                <layout:speciesReferenceGlyph layout:id="layout_glyph_231" layout:speciesGlyph="layout_glyph_33" layout:role="product">
                  <layout:curve>
                    <layout:listOfCurveSegments>
                      <layout:curveSegment xmlns:xsi="http://www.w3.org/2001/XMLSchema-instance" xsi:type="CubicBezier">
                        <layout:start layout:x="252.745991089993" layout:y="552.156655822129"/>
                        <layout:end layout:x="286.58758758286" layout:y="557.989555285372"/>
                        <layout:basePoint1 layout:x="252.920053181658" layout:y="551.734493929276"/>
                        <layout:basePoint2 layout:x="269.797335905175" layout:y="554.75648413411"/>
                      </layout:curveSegment>
                    </layout:listOfCurveSegments>
                  </layout:curve>
                </layout:speciesReferenceGlyph>
                <layout:speciesReferenceGlyph layout:id="layout_glyph_232" layout:speciesGlyph="layout_glyph_32" layout:role="product">
                  <layout:curve>
                    <layout:listOfCurveSegments>
                      <layout:curveSegment xmlns:xsi="http://www.w3.org/2001/XMLSchema-instance" xsi:type="CubicBezier">
                        <layout:start layout:x="252.745991089993" layout:y="552.156655822129"/>
                        <layout:end layout:x="282.125588069852" layout:y="554.464816696672"/>
                        <layout:basePoint1 layout:x="252.920053181658" layout:y="551.734493929276"/>
                        <layout:basePoint2 layout:x="267.566336148671" layout:y="552.994114839761"/>
                      </layout:curveSegment>
                    </layout:listOfCurveSegments>
                  </layout:curve>
                </layout:speciesReferenceGlyph>
              </layout:listOfSpeciesReferenceGlyphs>
            </layout:reactionGlyph>
            <layout:reactionGlyph layout:id="layout_glyph_233" layout:reaction="Tension_Cav1">
              <layout:curve>
                <layout:listOfCurveSegments>
                  <layout:curveSegment xmlns:xsi="http://www.w3.org/2001/XMLSchema-instance" xsi:type="LineSegment">
                    <layout:start layout:x="263.085148891864" layout:y="604.784650627393"/>
                    <layout:end layout:x="262.831903122716" layout:y="597.633381092334"/>
                  </layout:curveSegment>
                </layout:listOfCurveSegments>
              </layout:curve>
              <layout:boundingBox>
                <layout:position layout:x="0" layout:y="0"/>
                <layout:dimensions layout:width="0" layout:height="0"/>
              </layout:boundingBox>
              <layout:listOfSpeciesReferenceGlyphs>
                <layout:speciesReferenceGlyph layout:id="layout_glyph_234" layout:speciesGlyph="layout_glyph_33" layout:role="substrate">
                  <layout:curve>
                    <layout:listOfCurveSegments>
                      <layout:curveSegment xmlns:xsi="http://www.w3.org/2001/XMLSchema-instance" xsi:type="CubicBezier">
                        <layout:start layout:x="263.085148891864" layout:y="604.784650627393"/>
                        <layout:end layout:x="316.115142868235" layout:y="591.666895218941"/>
                        <layout:basePoint1 layout:x="263.338394661013" layout:y="611.935920162452"/>
                        <layout:basePoint2 layout:x="289.790080206911" layout:y="603.589225074461"/>
                      </layout:curveSegment>
                    </layout:listOfCurveSegments>
                  </layout:curve>
                </layout:speciesReferenceGlyph>
                <layout:speciesReferenceGlyph layout:id="layout_glyph_235" layout:speciesGlyph="layout_glyph_22" layout:role="substrate">
                  <layout:curve>
                    <layout:listOfCurveSegments>
                      <layout:curveSegment xmlns:xsi="http://www.w3.org/2001/XMLSchema-instance" xsi:type="CubicBezier">
                        <layout:start layout:x="263.085148891864" layout:y="604.784650627393"/>
                        <layout:end layout:x="177.398112628582" layout:y="669.0656165248"/>
                        <layout:basePoint1 layout:x="263.338394661013" layout:y="611.935920162452"/>
                        <layout:basePoint2 layout:x="220.431565087084" layout:y="642.28858572739"/>
                      </layout:curveSegment>
                    </layout:listOfCurveSegments>
                  </layout:curve>
                </layout:speciesReferenceGlyph>
                <layout:speciesReferenceGlyph layout:id="layout_glyph_236" layout:speciesGlyph="layout_glyph_33" layout:role="product">
                  <layout:curve>
                    <layout:listOfCurveSegments>
                      <layout:curveSegment xmlns:xsi="http://www.w3.org/2001/XMLSchema-instance" xsi:type="CubicBezier">
                        <layout:start layout:x="262.831903122716" layout:y="597.633381092334"/>
                        <layout:end layout:x="286.58758758286" layout:y="586.329808595438"/>
                        <layout:basePoint1 layout:x="262.578657353568" layout:y="590.482111557276"/>
                        <layout:basePoint2 layout:x="274.519811025927" layout:y="586.618142692592"/>
                      </layout:curveSegment>
                    </layout:listOfCurveSegments>
                  </layout:curve>
                </layout:speciesReferenceGlyph>
                <layout:speciesReferenceGlyph layout:id="layout_glyph_237" layout:speciesGlyph="layout_glyph_20" layout:role="product">
                  <layout:curve>
                    <layout:listOfCurveSegments>
                      <layout:curveSegment xmlns:xsi="http://www.w3.org/2001/XMLSchema-instance" xsi:type="CubicBezier">
                        <layout:start layout:x="262.831903122716" layout:y="597.633381092334"/>
                        <layout:end layout:x="190.751470707814" layout:y="563.013963061458"/>
                        <layout:basePoint1 layout:x="262.578657353568" layout:y="590.482111557276"/>
                        <layout:basePoint2 layout:x="226.601752588404" layout:y="574.960219925602"/>
                      </layout:curveSegment>
                    </layout:listOfCurveSegments>
                  </layout:curve>
                </layout:speciesReferenceGlyph>
              </layout:listOfSpeciesReferenceGlyphs>
            </layout:reactionGlyph>
            <layout:reactionGlyph layout:id="layout_glyph_238">
              <layout:curve>
                <layout:listOfCurveSegments>
                  <layout:curveSegment xmlns:xsi="http://www.w3.org/2001/XMLSchema-instance" xsi:type="LineSegment">
                    <layout:start layout:x="207.217623036501" layout:y="301.206807546039"/>
                    <layout:end layout:x="207.771931801034" layout:y="300.971474626933"/>
                  </layout:curveSegment>
                </layout:listOfCurveSegments>
              </layout:curve>
              <layout:boundingBox>
                <layout:position layout:x="0" layout:y="0"/>
                <layout:dimensions layout:width="0" layout:height="0"/>
              </layout:boundingBox>
              <layout:listOfSpeciesReferenceGlyphs>
                <layout:speciesReferenceGlyph layout:id="layout_glyph_239" layout:speciesGlyph="layout_glyph_13" layout:role="product">
                  <layout:curve>
                    <layout:listOfCurveSegments>
                      <layout:curveSegment xmlns:xsi="http://www.w3.org/2001/XMLSchema-instance" xsi:type="CubicBezier">
                        <layout:start layout:x="207.771931801034" layout:y="300.971474626933"/>
                        <layout:end layout:x="136.483304335852" layout:y="312.697233776759"/>
                        <layout:basePoint1 layout:x="208.326240565567" layout:y="300.736141707826"/>
                        <layout:basePoint2 layout:x="172.543349641843" layout:y="306.657854512516"/>
                      </layout:curveSegment>
                    </layout:listOfCurveSegments>
                  </layout:curve>
                </layout:speciesReferenceGlyph>
                <layout:speciesReferenceGlyph layout:id="layout_glyph_240" layout:speciesGlyph="layout_glyph_28" layout:role="product">
                  <layout:curve>
                    <layout:listOfCurveSegments>
                      <layout:curveSegment xmlns:xsi="http://www.w3.org/2001/XMLSchema-instance" xsi:type="CubicBezier">
                        <layout:start layout:x="207.771931801034" layout:y="300.971474626933"/>
                        <layout:end layout:x="303.106457707032" layout:y="68.2235121572591"/>
                        <layout:basePoint1 layout:x="208.326240565567" layout:y="300.736141707826"/>
                        <layout:basePoint2 layout:x="255.854926327433" layout:y="184.420993702766"/>
                      </layout:curveSegment>
                    </layout:listOfCurveSegments>
                  </layout:curve>
                </layout:speciesReferenceGlyph>
                <layout:speciesReferenceGlyph layout:id="layout_glyph_241" layout:speciesGlyph="layout_glyph_36" layout:role="product">
                  <layout:curve>
                    <layout:listOfCurveSegments>
                      <layout:curveSegment xmlns:xsi="http://www.w3.org/2001/XMLSchema-instance" xsi:type="CubicBezier">
                        <layout:start layout:x="207.771931801034" layout:y="300.971474626933"/>
                        <layout:end layout:x="125.810066987728" layout:y="467.913505606753"/>
                        <layout:basePoint1 layout:x="208.326240565567" layout:y="300.736141707826"/>
                        <layout:basePoint2 layout:x="167.20673096778" layout:y="384.265990427513"/>
                      </layout:curveSegment>
                    </layout:listOfCurveSegments>
                  </layout:curve>
                </layout:speciesReferenceGlyph>
                <layout:speciesReferenceGlyph layout:id="layout_glyph_242" layout:speciesGlyph="layout_glyph_13" layout:role="product">
                  <layout:curve>
                    <layout:listOfCurveSegments>
                      <layout:curveSegment xmlns:xsi="http://www.w3.org/2001/XMLSchema-instance" xsi:type="CubicBezier">
                        <layout:start layout:x="207.771931801034" layout:y="300.971474626933"/>
                        <layout:end layout:x="136.483304335852" layout:y="312.697233776759"/>
                        <layout:basePoint1 layout:x="208.326240565567" layout:y="300.736141707826"/>
                        <layout:basePoint2 layout:x="172.543349641843" layout:y="306.657854512516"/>
                      </layout:curveSegment>
                    </layout:listOfCurveSegments>
                  </layout:curve>
                </layout:speciesReferenceGlyph>
                <layout:speciesReferenceGlyph layout:id="layout_glyph_243" layout:speciesGlyph="layout_glyph_28" layout:role="product">
                  <layout:curve>
                    <layout:listOfCurveSegments>
                      <layout:curveSegment xmlns:xsi="http://www.w3.org/2001/XMLSchema-instance" xsi:type="CubicBezier">
                        <layout:start layout:x="207.771931801034" layout:y="300.971474626933"/>
                        <layout:end layout:x="303.106457707032" layout:y="68.2235121572591"/>
                        <layout:basePoint1 layout:x="208.326240565567" layout:y="300.736141707826"/>
                        <layout:basePoint2 layout:x="255.854926327433" layout:y="184.420993702766"/>
                      </layout:curveSegment>
                    </layout:listOfCurveSegments>
                  </layout:curve>
                </layout:speciesReferenceGlyph>
                <layout:speciesReferenceGlyph layout:id="layout_glyph_244" layout:speciesGlyph="layout_glyph_32" layout:role="product">
                  <layout:curve>
                    <layout:listOfCurveSegments>
                      <layout:curveSegment xmlns:xsi="http://www.w3.org/2001/XMLSchema-instance" xsi:type="CubicBezier">
                        <layout:start layout:x="207.771931801034" layout:y="300.971474626933"/>
                        <layout:end layout:x="364.912843184828" layout:y="544.346032668082"/>
                        <layout:basePoint1 layout:x="208.326240565567" layout:y="300.736141707826"/>
                        <layout:basePoint2 layout:x="286.758119066331" layout:y="422.482253958177"/>
                      </layout:curveSegment>
                    </layout:listOfCurveSegments>
                  </layout:curve>
                </layout:speciesReferenceGlyph>
              </layout:listOfSpeciesReferenceGlyphs>
            </layout:reactionGlyph>
            <layout:reactionGlyph layout:id="layout_glyph_245" layout:reaction="Tension_increase">
              <layout:curve>
                <layout:listOfCurveSegments>
                  <layout:curveSegment xmlns:xsi="http://www.w3.org/2001/XMLSchema-instance" xsi:type="LineSegment">
                    <layout:start layout:x="284.686284335941" layout:y="448.528368101587"/>
                    <layout:end layout:x="264.684449831821" layout:y="419.537905712384"/>
                  </layout:curveSegment>
                </layout:listOfCurveSegments>
              </layout:curve>
              <layout:boundingBox>
                <layout:position layout:x="0" layout:y="0"/>
                <layout:dimensions layout:width="0" layout:height="0"/>
              </layout:boundingBox>
              <layout:listOfSpeciesReferenceGlyphs>
                <layout:speciesReferenceGlyph layout:id="layout_glyph_246" layout:speciesGlyph="layout_glyph_33" layout:role="substrate">
                  <layout:curve>
                    <layout:listOfCurveSegments>
                      <layout:curveSegment xmlns:xsi="http://www.w3.org/2001/XMLSchema-instance" xsi:type="CubicBezier">
                        <layout:start layout:x="284.686284335941" layout:y="448.528368101587"/>
                        <layout:end layout:x="353.426647584562" layout:y="553.666895218941"/>
                        <layout:basePoint1 layout:x="304.688118840061" layout:y="477.51883049079"/>
                        <layout:basePoint2 layout:x="334.057841838342" layout:y="522.840478452167"/>
                      </layout:curveSegment>
                    </layout:listOfCurveSegments>
                  </layout:curve>
                </layout:speciesReferenceGlyph>
                <layout:speciesReferenceGlyph layout:id="layout_glyph_247" layout:speciesGlyph="layout_glyph_34" layout:role="product">
                  <layout:curve>
                    <layout:listOfCurveSegments>
                      <layout:curveSegment xmlns:xsi="http://www.w3.org/2001/XMLSchema-instance" xsi:type="CubicBezier">
                        <layout:start layout:x="264.684449831821" layout:y="419.537905712384"/>
                        <layout:end layout:x="179.515076231906" layout:y="301.762271326905"/>
                        <layout:basePoint1 layout:x="244.6826153277" layout:y="390.54744332318"/>
                        <layout:basePoint2 layout:x="207.098387153773" layout:y="338.907241727742"/>
                      </layout:curveSegment>
                    </layout:listOfCurveSegments>
                  </layout:curve>
                </layout:speciesReferenceGlyph>
              </layout:listOfSpeciesReferenceGlyphs>
            </layout:reactionGlyph>
            <layout:reactionGlyph layout:id="layout_glyph_248" layout:reaction="Recoil_relaxation">
              <layout:curve>
                <layout:listOfCurveSegments>
                  <layout:curveSegment xmlns:xsi="http://www.w3.org/2001/XMLSchema-instance" xsi:type="LineSegment">
                    <layout:start layout:x="267.908017790635" layout:y="534.592066663511"/>
                    <layout:end layout:x="241.838654927775" layout:y="526.948813957378"/>
                  </layout:curveSegment>
                </layout:listOfCurveSegments>
              </layout:curve>
              <layout:boundingBox>
                <layout:position layout:x="0" layout:y="0"/>
                <layout:dimensions layout:width="0" layout:height="0"/>
              </layout:boundingBox>
              <layout:listOfSpeciesReferenceGlyphs>
                <layout:speciesReferenceGlyph layout:id="layout_glyph_249" layout:speciesGlyph="layout_glyph_32" layout:role="substrate">
                  <layout:curve>
                    <layout:listOfCurveSegments>
                      <layout:curveSegment xmlns:xsi="http://www.w3.org/2001/XMLSchema-instance" xsi:type="CubicBezier">
                        <layout:start layout:x="267.908017790635" layout:y="534.592066663511"/>
                        <layout:end layout:x="302.290791226313" layout:y="544.346032668082"/>
                        <layout:basePoint1 layout:x="293.977380653494" layout:y="542.235319369644"/>
                        <layout:basePoint2 layout:x="304.651426655618" layout:y="545.201489195396"/>
                      </layout:curveSegment>
                    </layout:listOfCurveSegments>
                  </layout:curve>
                </layout:speciesReferenceGlyph>
                <layout:speciesReferenceGlyph layout:id="layout_glyph_250" layout:speciesGlyph="layout_glyph_36" layout:role="product">
                  <layout:curve>
                    <layout:listOfCurveSegments>
                      <layout:curveSegment xmlns:xsi="http://www.w3.org/2001/XMLSchema-instance" xsi:type="CubicBezier">
                        <layout:start layout:x="241.838654927775" layout:y="526.948813957378"/>
                        <layout:end layout:x="174.6996205173" layout:y="505.913505606753"/>
                        <layout:basePoint1 layout:x="215.769292064916" layout:y="519.305561251245"/>
                        <layout:basePoint2 layout:x="188.717115575394" layout:y="510.698720252466"/>
                      </layout:curveSegment>
                    </layout:listOfCurveSegments>
                  </layout:curve>
                </layout:speciesReferenceGlyph>
              </layout:listOfSpeciesReferenceGlyphs>
            </layout:reactionGlyph>
            <layout:reactionGlyph layout:id="layout_glyph_251" layout:reaction="Actomyo_relax">
              <layout:curve>
                <layout:listOfCurveSegments>
                  <layout:curveSegment xmlns:xsi="http://www.w3.org/2001/XMLSchema-instance" xsi:type="LineSegment">
                    <layout:start layout:x="219.336741747777" layout:y="181.939502932578"/>
                    <layout:end layout:x="197.822505639395" layout:y="209.593467524824"/>
                  </layout:curveSegment>
                </layout:listOfCurveSegments>
              </layout:curve>
              <layout:boundingBox>
                <layout:position layout:x="0" layout:y="0"/>
                <layout:dimensions layout:width="0" layout:height="0"/>
              </layout:boundingBox>
              <layout:listOfSpeciesReferenceGlyphs>
                <layout:speciesReferenceGlyph layout:id="layout_glyph_252" layout:speciesGlyph="layout_glyph_28" layout:role="substrate">
                  <layout:curve>
                    <layout:listOfCurveSegments>
                      <layout:curveSegment xmlns:xsi="http://www.w3.org/2001/XMLSchema-instance" xsi:type="CubicBezier">
                        <layout:start layout:x="219.336741747777" layout:y="181.939502932578"/>
                        <layout:end layout:x="298.192231020365" layout:y="68.2235121572591"/>
                        <layout:basePoint1 layout:x="240.850977856158" layout:y="154.285538340333"/>
                        <layout:basePoint2 layout:x="274.900163465357" layout:y="104.341034100735"/>
                      </layout:curveSegment>
                    </layout:listOfCurveSegments>
                  </layout:curve>
                </layout:speciesReferenceGlyph>
                <layout:speciesReferenceGlyph layout:id="layout_glyph_253" layout:speciesGlyph="layout_glyph_35" layout:role="product">
                  <layout:curve>
                    <layout:listOfCurveSegments>
                      <layout:curveSegment xmlns:xsi="http://www.w3.org/2001/XMLSchema-instance" xsi:type="CubicBezier">
                        <layout:start layout:x="197.822505639395" layout:y="209.593467524824"/>
                        <layout:end layout:x="113.009846262897" layout:y="306.763158079713"/>
                        <layout:basePoint1 layout:x="176.308269531014" layout:y="237.247432117069"/>
                        <layout:basePoint2 layout:x="139.28049886986" layout:y="278.918786246452"/>
                      </layout:curveSegment>
                    </layout:listOfCurveSegments>
                  </layout:curve>
                </layout:speciesReferenceGlyph>
              </layout:listOfSpeciesReferenceGlyphs>
            </layout:reactionGlyph>
            <layout:reactionGlyph layout:id="layout_glyph_254" layout:reaction="Polcont_relax">
              <layout:curve>
                <layout:listOfCurveSegments>
                  <layout:curveSegment xmlns:xsi="http://www.w3.org/2001/XMLSchema-instance" xsi:type="LineSegment">
                    <layout:start layout:x="116.897202618961" layout:y="597.538118824199"/>
                    <layout:end layout:x="115.883823847096" layout:y="585.005009919458"/>
                  </layout:curveSegment>
                </layout:listOfCurveSegments>
              </layout:curve>
              <layout:boundingBox>
                <layout:position layout:x="0" layout:y="0"/>
                <layout:dimensions layout:width="0" layout:height="0"/>
              </layout:boundingBox>
              <layout:listOfSpeciesReferenceGlyphs>
                <layout:speciesReferenceGlyph layout:id="layout_glyph_255" layout:speciesGlyph="layout_glyph_29" layout:role="substrate">
                  <layout:curve>
                    <layout:listOfCurveSegments>
                      <layout:curveSegment xmlns:xsi="http://www.w3.org/2001/XMLSchema-instance" xsi:type="CubicBezier">
                        <layout:start layout:x="116.897202618961" layout:y="597.538118824199"/>
                        <layout:end layout:x="119.360983901595" layout:y="634.377737579065"/>
                        <layout:basePoint1 layout:x="117.910581390825" layout:y="610.071227728941"/>
                        <layout:basePoint2 layout:x="118.889127339176" layout:y="625.357759880188"/>
                      </layout:curveSegment>
                    </layout:listOfCurveSegments>
                  </layout:curve>
                </layout:speciesReferenceGlyph>
                <layout:speciesReferenceGlyph layout:id="layout_glyph_256" layout:speciesGlyph="layout_glyph_30" layout:role="product">
                  <layout:curve>
                    <layout:listOfCurveSegments>
                      <layout:curveSegment xmlns:xsi="http://www.w3.org/2001/XMLSchema-instance" xsi:type="CubicBezier">
                        <layout:start layout:x="115.883823847096" layout:y="585.005009919458"/>
                        <layout:end layout:x="112.289593131917" layout:y="547.046648531652"/>
                        <layout:basePoint1 layout:x="114.870445075231" layout:y="572.471901014717"/>
                        <layout:basePoint2 layout:x="113.326674410607" layout:y="556.625997546999"/>
                      </layout:curveSegment>
                    </layout:listOfCurveSegments>
                  </layout:curve>
                </layout:speciesReferenceGlyph>
              </layout:listOfSpeciesReferenceGlyphs>
            </layout:reactionGlyph>
            <layout:reactionGlyph layout:id="layout_glyph_257" layout:reaction="pMLCa_Actomyo">
              <layout:curve>
                <layout:listOfCurveSegments>
                  <layout:curveSegment xmlns:xsi="http://www.w3.org/2001/XMLSchema-instance" xsi:type="LineSegment">
                    <layout:start layout:x="397.329417666233" layout:y="233.071391234717"/>
                    <layout:end layout:x="408.086535720424" layout:y="219.244408938594"/>
                  </layout:curveSegment>
                </layout:listOfCurveSegments>
              </layout:curve>
              <layout:boundingBox>
                <layout:position layout:x="0" layout:y="0"/>
                <layout:dimensions layout:width="0" layout:height="0"/>
              </layout:boundingBox>
              <layout:listOfSpeciesReferenceGlyphs>
                <layout:speciesReferenceGlyph layout:id="layout_glyph_258" layout:speciesGlyph="layout_glyph_18" layout:role="substrate">
                  <layout:curve>
                    <layout:listOfCurveSegments>
                      <layout:curveSegment xmlns:xsi="http://www.w3.org/2001/XMLSchema-instance" xsi:type="CubicBezier">
                        <layout:start layout:x="397.329417666233" layout:y="233.071391234717"/>
                        <layout:end layout:x="554.095307835068" layout:y="264.402432368999"/>
                        <layout:basePoint1 layout:x="386.572299612042" layout:y="246.898373530839"/>
                        <layout:basePoint2 layout:x="467.644524210007" layout:y="259.10714852395"/>
                      </layout:curveSegment>
                    </layout:listOfCurveSegments>
                  </layout:curve>
                </layout:speciesReferenceGlyph>
                <layout:speciesReferenceGlyph layout:id="layout_glyph_259" layout:speciesGlyph="layout_glyph_35" layout:role="substrate">
                  <layout:curve>
                    <layout:listOfCurveSegments>
                      <layout:curveSegment xmlns:xsi="http://www.w3.org/2001/XMLSchema-instance" xsi:type="CubicBezier">
                        <layout:start layout:x="397.329417666233" layout:y="233.071391234717"/>
                        <layout:end layout:x="165.783521399747" layout:y="306.763158079713"/>
                        <layout:basePoint1 layout:x="386.572299612042" layout:y="246.898373530839"/>
                        <layout:basePoint2 layout:x="273.488630992347" layout:y="280.287511379307"/>
                      </layout:curveSegment>
                    </layout:listOfCurveSegments>
                  </layout:curve>
                </layout:speciesReferenceGlyph>
                <layout:speciesReferenceGlyph layout:id="layout_glyph_260" layout:speciesGlyph="layout_glyph_18" layout:role="product">
                  <layout:curve>
                    <layout:listOfCurveSegments>
                      <layout:curveSegment xmlns:xsi="http://www.w3.org/2001/XMLSchema-instance" xsi:type="CubicBezier">
                        <layout:start layout:x="408.086535720424" layout:y="219.244408938594"/>
                        <layout:end layout:x="554.095307835068" layout:y="252.835534401802"/>
                        <layout:basePoint1 layout:x="418.843653774615" layout:y="205.417426642471"/>
                        <layout:basePoint2 layout:x="489.158760318389" layout:y="225.669734948106"/>
                      </layout:curveSegment>
                    </layout:listOfCurveSegments>
                  </layout:curve>
                </layout:speciesReferenceGlyph>
                <layout:speciesReferenceGlyph layout:id="layout_glyph_261" layout:speciesGlyph="layout_glyph_28" layout:role="product">
                  <layout:curve>
                    <layout:listOfCurveSegments>
                      <layout:curveSegment xmlns:xsi="http://www.w3.org/2001/XMLSchema-instance" xsi:type="CubicBezier">
                        <layout:start layout:x="408.086535720424" layout:y="219.244408938594"/>
                        <layout:end layout:x="323.988076252771" layout:y="68.2235121572591"/>
                        <layout:basePoint1 layout:x="418.843653774615" layout:y="205.417426642471"/>
                        <layout:basePoint2 layout:x="374.10514452724" layout:y="133.363723825835"/>
                      </layout:curveSegment>
                    </layout:listOfCurveSegments>
                  </layout:curve>
                </layout:speciesReferenceGlyph>
              </layout:listOfSpeciesReferenceGlyphs>
            </layout:reactionGlyph>
            <layout:reactionGlyph layout:id="layout_glyph_262" layout:reaction="Cav_turnover">
              <layout:curve>
                <layout:listOfCurveSegments>
                  <layout:curveSegment xmlns:xsi="http://www.w3.org/2001/XMLSchema-instance" xsi:type="LineSegment">
                    <layout:start layout:x="137.897662839599" layout:y="610.063713730596"/>
                    <layout:end layout:x="138.404154377896" layout:y="624.366252800713"/>
                  </layout:curveSegment>
                </layout:listOfCurveSegments>
              </layout:curve>
              <layout:boundingBox>
                <layout:position layout:x="0" layout:y="0"/>
                <layout:dimensions layout:width="0" layout:height="0"/>
              </layout:boundingBox>
              <layout:listOfSpeciesReferenceGlyphs>
                <layout:speciesReferenceGlyph layout:id="layout_glyph_263" layout:speciesGlyph="layout_glyph_20" layout:role="substrate">
                  <layout:curve>
                    <layout:listOfCurveSegments>
                      <layout:curveSegment xmlns:xsi="http://www.w3.org/2001/XMLSchema-instance" xsi:type="CubicBezier">
                        <layout:start layout:x="137.897662839599" layout:y="610.063713730596"/>
                        <layout:end layout:x="141.368911006251" layout:y="564.040225823627"/>
                        <layout:basePoint1 layout:x="137.391171301303" layout:y="595.761174660479"/>
                        <layout:basePoint2 layout:x="139.253418269203" layout:y="576.325065474524"/>
                      </layout:curveSegment>
                    </layout:listOfCurveSegments>
                  </layout:curve>
                </layout:speciesReferenceGlyph>
                <layout:speciesReferenceGlyph layout:id="layout_glyph_264" layout:speciesGlyph="layout_glyph_22" layout:role="product">
                  <layout:curve>
                    <layout:listOfCurveSegments>
                      <layout:curveSegment xmlns:xsi="http://www.w3.org/2001/XMLSchema-instance" xsi:type="CubicBezier">
                        <layout:start layout:x="138.404154377896" layout:y="624.366252800713"/>
                        <layout:end layout:x="145.006241114144" layout:y="669.0656165248"/>
                        <layout:basePoint1 layout:x="138.910645916193" layout:y="638.668791870831"/>
                        <layout:basePoint2 layout:x="142.085066399742" layout:y="657.442838965345"/>
                      </layout:curveSegment>
                    </layout:listOfCurveSegments>
                  </layout:curve>
                </layout:speciesReferenceGlyph>
              </layout:listOfSpeciesReferenceGlyphs>
            </layout:reactionGlyph>
            <layout:reactionGlyph layout:id="layout_glyph_265" layout:reaction="Gef_turnover">
              <layout:curve>
                <layout:listOfCurveSegments>
                  <layout:curveSegment xmlns:xsi="http://www.w3.org/2001/XMLSchema-instance" xsi:type="LineSegment">
                    <layout:start layout:x="409.641713684019" layout:y="125.786296475998"/>
                    <layout:end layout:x="409.553629162779" layout:y="106.033297359185"/>
                  </layout:curveSegment>
                </layout:listOfCurveSegments>
              </layout:curve>
              <layout:boundingBox>
                <layout:position layout:x="0" layout:y="0"/>
                <layout:dimensions layout:width="0" layout:height="0"/>
              </layout:boundingBox>
              <layout:listOfSpeciesReferenceGlyphs>
                <layout:speciesReferenceGlyph layout:id="layout_glyph_266" layout:speciesGlyph="layout_glyph_25" layout:role="substrate">
                  <layout:curve>
                    <layout:listOfCurveSegments>
                      <layout:curveSegment xmlns:xsi="http://www.w3.org/2001/XMLSchema-instance" xsi:type="CubicBezier">
                        <layout:start layout:x="409.641713684019" layout:y="125.786296475998"/>
                        <layout:end layout:x="409.823042706022" layout:y="202.27757192282"/>
                        <layout:basePoint1 layout:x="409.729798205258" layout:y="145.539295592811"/>
                        <layout:basePoint2 layout:x="409.79844158595" layout:y="178.846683537019"/>
                      </layout:curveSegment>
                    </layout:listOfCurveSegments>
                  </layout:curve>
                </layout:speciesReferenceGlyph>
                <layout:speciesReferenceGlyph layout:id="layout_glyph_267" layout:speciesGlyph="layout_glyph_24" layout:role="product">
                  <layout:curve>
                    <layout:listOfCurveSegments>
                      <layout:curveSegment xmlns:xsi="http://www.w3.org/2001/XMLSchema-instance" xsi:type="CubicBezier">
                        <layout:start layout:x="409.553629162779" layout:y="106.033297359185"/>
                        <layout:end layout:x="409.122949264405" layout:y="42.7475807546926"/>
                        <layout:basePoint1 layout:x="409.46554464154" layout:y="86.2802982423727"/>
                        <layout:basePoint2 layout:x="409.272225822663" layout:y="59.5756897193295"/>
                      </layout:curveSegment>
                    </layout:listOfCurveSegments>
                  </layout:curve>
                </layout:speciesReferenceGlyph>
              </layout:listOfSpeciesReferenceGlyphs>
            </layout:reactionGlyph>
            <layout:reactionGlyph layout:id="layout_glyph_268">
              <layout:curve>
                <layout:listOfCurveSegments>
                  <layout:curveSegment xmlns:xsi="http://www.w3.org/2001/XMLSchema-instance" xsi:type="LineSegment">
                    <layout:start layout:x="248.540865280068" layout:y="514.980333146033"/>
                    <layout:end layout:x="241.873587112028" layout:y="505.316845682966"/>
                  </layout:curveSegment>
                </layout:listOfCurveSegments>
              </layout:curve>
              <layout:boundingBox>
                <layout:position layout:x="0" layout:y="0"/>
                <layout:dimensions layout:width="0" layout:height="0"/>
              </layout:boundingBox>
              <layout:listOfSpeciesReferenceGlyphs>
                <layout:speciesReferenceGlyph layout:id="layout_glyph_269" layout:speciesGlyph="layout_glyph_30" layout:role="substrate">
                  <layout:curve>
                    <layout:listOfCurveSegments>
                      <layout:curveSegment xmlns:xsi="http://www.w3.org/2001/XMLSchema-instance" xsi:type="CubicBezier">
                        <layout:start layout:x="248.540865280068" layout:y="514.980333146033"/>
                        <layout:end layout:x="205.36095203167" layout:y="525.814857569873"/>
                        <layout:basePoint1 layout:x="255.208143448108" layout:y="524.643820609101"/>
                        <layout:basePoint2 layout:x="231.951367281899" layout:y="527.645210955254"/>
                      </layout:curveSegment>
                    </layout:listOfCurveSegments>
                  </layout:curve>
                </layout:speciesReferenceGlyph>
                <layout:speciesReferenceGlyph layout:id="layout_glyph_270" layout:speciesGlyph="layout_glyph_32" layout:role="substrate">
                  <layout:curve>
                    <layout:listOfCurveSegments>
                      <layout:curveSegment xmlns:xsi="http://www.w3.org/2001/XMLSchema-instance" xsi:type="CubicBezier">
                        <layout:start layout:x="248.540865280068" layout:y="514.980333146033"/>
                        <layout:end layout:x="317.272899435854" layout:y="544.346032668082"/>
                        <layout:basePoint1 layout:x="255.208143448108" layout:y="524.643820609101"/>
                        <layout:basePoint2 layout:x="287.907340983991" layout:y="536.910798504358"/>
                      </layout:curveSegment>
                    </layout:listOfCurveSegments>
                  </layout:curve>
                </layout:speciesReferenceGlyph>
                <layout:speciesReferenceGlyph layout:id="layout_glyph_271" layout:speciesGlyph="layout_glyph_33" layout:role="substrate">
                  <layout:curve>
                    <layout:listOfCurveSegments>
                      <layout:curveSegment xmlns:xsi="http://www.w3.org/2001/XMLSchema-instance" xsi:type="CubicBezier">
                        <layout:start layout:x="248.540865280068" layout:y="514.980333146033"/>
                        <layout:end layout:x="321.916717785394" layout:y="553.666895218941"/>
                        <layout:basePoint1 layout:x="255.208143448108" layout:y="524.643820609101"/>
                        <layout:basePoint2 layout:x="290.229250158761" layout:y="541.571229779788"/>
                      </layout:curveSegment>
                    </layout:listOfCurveSegments>
                  </layout:curve>
                </layout:speciesReferenceGlyph>
                <layout:speciesReferenceGlyph layout:id="layout_glyph_272" layout:speciesGlyph="layout_glyph_30" layout:role="product">
                  <layout:curve>
                    <layout:listOfCurveSegments>
                      <layout:curveSegment xmlns:xsi="http://www.w3.org/2001/XMLSchema-instance" xsi:type="CubicBezier">
                        <layout:start layout:x="241.873587112028" layout:y="505.316845682966"/>
                        <layout:end layout:x="183.587899912087" layout:y="509.046648531652"/>
                        <layout:basePoint1 layout:x="235.206308943988" layout:y="495.653358219898"/>
                        <layout:basePoint2 layout:x="207.730284886028" layout:y="499.934131510008"/>
                      </layout:curveSegment>
                    </layout:listOfCurveSegments>
                  </layout:curve>
                </layout:speciesReferenceGlyph>
                <layout:speciesReferenceGlyph layout:id="layout_glyph_273" layout:speciesGlyph="layout_glyph_32" layout:role="product">
                  <layout:curve>
                    <layout:listOfCurveSegments>
                      <layout:curveSegment xmlns:xsi="http://www.w3.org/2001/XMLSchema-instance" xsi:type="CubicBezier">
                        <layout:start layout:x="241.873587112028" layout:y="505.316845682966"/>
                        <layout:end layout:x="337.291642589452" layout:y="544.346032668082"/>
                        <layout:basePoint1 layout:x="235.206308943988" layout:y="495.653358219898"/>
                        <layout:basePoint2 layout:x="284.58215622471" layout:y="517.583823578223"/>
                      </layout:curveSegment>
                    </layout:listOfCurveSegments>
                  </layout:curve>
                </layout:speciesReferenceGlyph>
                <layout:speciesReferenceGlyph layout:id="layout_glyph_274" layout:speciesGlyph="layout_glyph_34" layout:role="product">
                  <layout:curve>
                    <layout:listOfCurveSegments>
                      <layout:curveSegment xmlns:xsi="http://www.w3.org/2001/XMLSchema-instance" xsi:type="CubicBezier">
                        <layout:start layout:x="241.873587112028" layout:y="505.316845682966"/>
                        <layout:end layout:x="171.78417751594" layout:y="301.762271326905"/>
                        <layout:basePoint1 layout:x="235.206308943988" layout:y="495.653358219898"/>
                        <layout:basePoint2 layout:x="201.828423687954" layout:y="396.291942907635"/>
                      </layout:curveSegment>
                    </layout:listOfCurveSegments>
                  </layout:curve>
                </layout:speciesReferenceGlyph>
              </layout:listOfSpeciesReferenceGlyphs>
            </layout:reactionGlyph>
          </layout:listOfReactionGlyphs>
          <layout:listOfTextGlyphs>
            <layout:textGlyph layout:id="layout_glyph_275" layout:originOfText="RhoAgdp" layout:graphicalObject="layout_glyph_0">
              <layout:boundingBox>
                <layout:position layout:x="348.882089533201" layout:y="230.035192675177"/>
                <layout:dimensions layout:width="112" layout:height="24"/>
              </layout:boundingBox>
            </layout:textGlyph>
            <layout:textGlyph layout:id="layout_glyph_276" layout:originOfText="DRFi" layout:graphicalObject="layout_glyph_1">
              <layout:boundingBox>
                <layout:position layout:x="47.3553062153271" layout:y="528.466694585149"/>
                <layout:dimensions layout:width="64" layout:height="24"/>
              </layout:boundingBox>
            </layout:textGlyph>
            <layout:textGlyph layout:id="layout_glyph_277" layout:originOfText="DRFa" layout:graphicalObject="layout_glyph_2">
              <layout:boundingBox>
                <layout:position layout:x="542.367705599131" layout:y="267.719774510124"/>
                <layout:dimensions layout:width="64" layout:height="24"/>
              </layout:boundingBox>
            </layout:textGlyph>
            <layout:textGlyph layout:id="layout_glyph_278" layout:originOfText="RhoAgtp" layout:graphicalObject="layout_glyph_3">
              <layout:boundingBox>
                <layout:position layout:x="220.463716569932" layout:y="234.62126982038"/>
                <layout:dimensions layout:width="112" layout:height="24"/>
              </layout:boundingBox>
            </layout:textGlyph>
            <layout:textGlyph layout:id="layout_glyph_279" layout:originOfText="Rock1i" layout:graphicalObject="layout_glyph_4">
              <layout:boundingBox>
                <layout:position layout:x="102.52638585816" layout:y="52.8026396428876"/>
                <layout:dimensions layout:width="96" layout:height="24"/>
              </layout:boundingBox>
            </layout:textGlyph>
            <layout:textGlyph layout:id="layout_glyph_280" layout:originOfText="Rock1a" layout:graphicalObject="layout_glyph_5">
              <layout:boundingBox>
                <layout:position layout:x="209.920197738909" layout:y="400.661890671151"/>
                <layout:dimensions layout:width="96" layout:height="24"/>
              </layout:boundingBox>
            </layout:textGlyph>
            <layout:textGlyph layout:id="layout_glyph_281" layout:originOfText="PKN2i" layout:graphicalObject="layout_glyph_6">
              <layout:boundingBox>
                <layout:position layout:x="473.61632665349" layout:y="59.083504832844"/>
                <layout:dimensions layout:width="80" layout:height="24"/>
              </layout:boundingBox>
            </layout:textGlyph>
            <layout:textGlyph layout:id="layout_glyph_282" layout:originOfText="PKN2a" layout:graphicalObject="layout_glyph_7">
              <layout:boundingBox>
                <layout:position layout:x="20.9364460973312" layout:y="528.258075526048"/>
                <layout:dimensions layout:width="80" layout:height="24"/>
              </layout:boundingBox>
            </layout:textGlyph>
            <layout:textGlyph layout:id="layout_glyph_283" layout:originOfText="LIMKi" layout:graphicalObject="layout_glyph_8">
              <layout:boundingBox>
                <layout:position layout:x="364.714085463914" layout:y="439.256434535429"/>
                <layout:dimensions layout:width="80" layout:height="24"/>
              </layout:boundingBox>
            </layout:textGlyph>
            <layout:textGlyph layout:id="layout_glyph_284" layout:originOfText="LIMKa" layout:graphicalObject="layout_glyph_9">
              <layout:boundingBox>
                <layout:position layout:x="131.502096380738" layout:y="541.192017042844"/>
                <layout:dimensions layout:width="80" layout:height="24"/>
              </layout:boundingBox>
            </layout:textGlyph>
            <layout:textGlyph layout:id="layout_glyph_285" layout:originOfText="Cofilina" layout:graphicalObject="layout_glyph_10">
              <layout:boundingBox>
                <layout:position layout:x="289.486122205169" layout:y="580.839430622055"/>
                <layout:dimensions layout:width="128" layout:height="24"/>
              </layout:boundingBox>
            </layout:textGlyph>
            <layout:textGlyph layout:id="layout_glyph_286" layout:originOfText="Cofilini" layout:graphicalObject="layout_glyph_11">
              <layout:boundingBox>
                <layout:position layout:x="514.729012478087" layout:y="100.96225108816"/>
                <layout:dimensions layout:width="128" layout:height="24"/>
              </layout:boundingBox>
            </layout:textGlyph>
            <layout:textGlyph layout:id="layout_glyph_287" layout:originOfText="Actinag" layout:graphicalObject="layout_glyph_12">
              <layout:boundingBox>
                <layout:position layout:x="274.438832552857" layout:y="376.718026903404"/>
                <layout:dimensions layout:width="112" layout:height="24"/>
              </layout:boundingBox>
            </layout:textGlyph>
            <layout:textGlyph layout:id="layout_glyph_288" layout:originOfText="Actinf" layout:graphicalObject="layout_glyph_13">
              <layout:boundingBox>
                <layout:position layout:x="31.4833043358522" layout:y="307.854154391582"/>
                <layout:dimensions layout:width="96" layout:height="24"/>
              </layout:boundingBox>
            </layout:textGlyph>
            <layout:textGlyph layout:id="layout_glyph_289" layout:originOfText="CPI_17i" layout:graphicalObject="layout_glyph_14">
              <layout:boundingBox>
                <layout:position layout:x="347.196014457796" layout:y="111.502245580579"/>
                <layout:dimensions layout:width="112" layout:height="24"/>
              </layout:boundingBox>
            </layout:textGlyph>
            <layout:textGlyph layout:id="layout_glyph_290" layout:originOfText="CPI_17a" layout:graphicalObject="layout_glyph_15">
              <layout:boundingBox>
                <layout:position layout:x="484.846089311204" layout:y="230.119058523461"/>
                <layout:dimensions layout:width="112" layout:height="24"/>
              </layout:boundingBox>
            </layout:textGlyph>
            <layout:textGlyph layout:id="layout_glyph_291" layout:originOfText="MLCPa" layout:graphicalObject="layout_glyph_16">
              <layout:boundingBox>
                <layout:position layout:x="454.739150671647" layout:y="181.945166645143"/>
                <layout:dimensions layout:width="80" layout:height="24"/>
              </layout:boundingBox>
            </layout:textGlyph>
            <layout:textGlyph layout:id="layout_glyph_292" layout:originOfText="MLCPi" layout:graphicalObject="layout_glyph_17">
              <layout:boundingBox>
                <layout:position layout:x="472.737022725779" layout:y="420.902466393031"/>
                <layout:dimensions layout:width="80" layout:height="24"/>
              </layout:boundingBox>
            </layout:textGlyph>
            <layout:textGlyph layout:id="layout_glyph_293" layout:originOfText="pMLCa" layout:graphicalObject="layout_glyph_18">
              <layout:boundingBox>
                <layout:position layout:x="559.095307835068" layout:y="255.313344452778"/>
                <layout:dimensions layout:width="80" layout:height="24"/>
              </layout:boundingBox>
            </layout:textGlyph>
            <layout:textGlyph layout:id="layout_glyph_294" layout:originOfText="pMLCi" layout:graphicalObject="layout_glyph_19">
              <layout:boundingBox>
                <layout:position layout:x="368.816251096051" layout:y="439.762303157126"/>
                <layout:dimensions layout:width="80" layout:height="24"/>
              </layout:boundingBox>
            </layout:textGlyph>
            <layout:textGlyph layout:id="layout_glyph_295" layout:originOfText="Cav1a" layout:graphicalObject="layout_glyph_20">
              <layout:boundingBox>
                <layout:position layout:x="101.751470707814" layout:y="531.040225823627"/>
                <layout:dimensions layout:width="80" layout:height="24"/>
              </layout:boundingBox>
            </layout:textGlyph>
            <layout:textGlyph layout:id="layout_glyph_296" layout:originOfText="Srca" layout:graphicalObject="layout_glyph_21">
              <layout:boundingBox>
                <layout:position layout:x="261.844537049759" layout:y="659.533050043753"/>
                <layout:dimensions layout:width="64" layout:height="24"/>
              </layout:boundingBox>
            </layout:textGlyph>
            <layout:textGlyph layout:id="layout_glyph_297" layout:originOfText="Cav1i" layout:graphicalObject="layout_glyph_22">
              <layout:boundingBox>
                <layout:position layout:x="106.816386090782" layout:y="674.0656165248"/>
                <layout:dimensions layout:width="80" layout:height="24"/>
              </layout:boundingBox>
            </layout:textGlyph>
            <layout:textGlyph layout:id="layout_glyph_298" layout:originOfText="Srci" layout:graphicalObject="layout_glyph_23">
              <layout:boundingBox>
                <layout:position layout:x="473.360048440715" layout:y="472.873366427201"/>
                <layout:dimensions layout:width="64" layout:height="24"/>
              </layout:boundingBox>
            </layout:textGlyph>
            <layout:textGlyph layout:id="layout_glyph_299" layout:originOfText="Ect2i" layout:graphicalObject="layout_glyph_24">
              <layout:boundingBox>
                <layout:position layout:x="374.973422367367" layout:y="9.74758075469257"/>
                <layout:dimensions layout:width="64" layout:height="24"/>
              </layout:boundingBox>
            </layout:textGlyph>
            <layout:textGlyph layout:id="layout_glyph_300" layout:originOfText="Ect2a" layout:graphicalObject="layout_glyph_25">
              <layout:boundingBox>
                <layout:position layout:x="375.85426757976" layout:y="207.27757192282"/>
                <layout:dimensions layout:width="64" layout:height="24"/>
              </layout:boundingBox>
            </layout:textGlyph>
            <layout:textGlyph layout:id="layout_glyph_301" layout:originOfText="p190GAPi" layout:graphicalObject="layout_glyph_26">
              <layout:boundingBox>
                <layout:position layout:x="450.115281144159" layout:y="674.983468053157"/>
                <layout:dimensions layout:width="128" layout:height="24"/>
              </layout:boundingBox>
            </layout:textGlyph>
            <layout:textGlyph layout:id="layout_glyph_302" layout:originOfText="p190GAPa" layout:graphicalObject="layout_glyph_27">
              <layout:boundingBox>
                <layout:position layout:x="477.09810038439" layout:y="459.138416287484"/>
                <layout:dimensions layout:width="128" layout:height="24"/>
              </layout:boundingBox>
            </layout:textGlyph>
            <layout:textGlyph layout:id="layout_glyph_303" layout:originOfText="Actomyo_High" layout:graphicalObject="layout_glyph_28">
              <layout:boundingBox>
                <layout:position layout:x="212.851517100876" layout:y="35.2235121572591"/>
                <layout:dimensions layout:width="192" layout:height="24"/>
              </layout:boundingBox>
            </layout:textGlyph>
            <layout:textGlyph layout:id="layout_glyph_304" layout:originOfText="Polcont_High" layout:graphicalObject="layout_glyph_29">
              <layout:boundingBox>
                <layout:position layout:x="22.4947397503184" layout:y="639.377737579065"/>
                <layout:dimensions layout:width="192" layout:height="24"/>
              </layout:boundingBox>
            </layout:textGlyph>
            <layout:textGlyph layout:id="layout_glyph_305" layout:originOfText="Polcont_Low" layout:graphicalObject="layout_glyph_30">
              <layout:boundingBox>
                <layout:position layout:x="20.3609520316703" layout:y="514.046648531652"/>
                <layout:dimensions layout:width="176" layout:height="24"/>
              </layout:boundingBox>
            </layout:textGlyph>
            <layout:textGlyph layout:id="layout_glyph_306" layout:originOfText="Polystiff_High" layout:graphicalObject="layout_glyph_31">
              <layout:boundingBox>
                <layout:position layout:x="348.350211369712" layout:y="339.257349693605"/>
                <layout:dimensions layout:width="224" layout:height="24"/>
              </layout:boundingBox>
            </layout:textGlyph>
            <layout:textGlyph layout:id="layout_glyph_307" layout:originOfText="Recoil_Fast" layout:graphicalObject="layout_glyph_32">
              <layout:boundingBox>
                <layout:position layout:x="287.125588069852" layout:y="549.346032668082"/>
                <layout:dimensions layout:width="176" layout:height="24"/>
              </layout:boundingBox>
            </layout:textGlyph>
            <layout:textGlyph layout:id="layout_glyph_308" layout:originOfText="Tension_D" layout:graphicalObject="layout_glyph_33">
              <layout:boundingBox>
                <layout:position layout:x="291.58758758286" layout:y="558.666895218941"/>
                <layout:dimensions layout:width="144" layout:height="24"/>
              </layout:boundingBox>
            </layout:textGlyph>
            <layout:textGlyph layout:id="layout_glyph_309" layout:originOfText="Tension_I" layout:graphicalObject="layout_glyph_34">
              <layout:boundingBox>
                <layout:position layout:x="91.5692425416577" layout:y="268.762271326905"/>
                <layout:dimensions layout:width="144" layout:height="24"/>
              </layout:boundingBox>
            </layout:textGlyph>
            <layout:textGlyph layout:id="layout_glyph_310" layout:originOfText="Actomyo_Low" layout:graphicalObject="layout_glyph_35">
              <layout:boundingBox>
                <layout:position layout:x="5.70915601705984" layout:y="311.763158079713"/>
                <layout:dimensions layout:width="176" layout:height="24"/>
              </layout:boundingBox>
            </layout:textGlyph>
            <layout:textGlyph layout:id="layout_glyph_311" layout:originOfText="Recoil_Slow" layout:graphicalObject="layout_glyph_36">
              <layout:boundingBox>
                <layout:position layout:x="26.4319594412611" layout:y="472.913505606753"/>
                <layout:dimensions layout:width="176" layout:height="24"/>
              </layout:boundingBox>
            </layout:textGlyph>
          </layout:listOfTextGlyphs>
        </layout:layout>
      </layout:listOfLayouts>
    </annotation>
    <listOfUnitDefinitions>
      <unitDefinition id="volume" name="volume">
        <listOfUnits>
          <unit kind="litre" exponent="1" scale="-3" multiplier="1"/>
        </listOfUnits>
      </unitDefinition>
      <unitDefinition id="substance" name="substance">
        <listOfUnits>
          <unit kind="item" exponent="1" scale="0" multiplier="1"/>
        </listOfUnits>
      </unitDefinition>
    </listOfUnitDefinitions>
    <listOfCompartments>
      <compartment metaid="COPASI1" id="rear" name="rear" spatialDimensions="3" size="1" constant="true">
        <annotation>
          <COPASI xmlns="http://www.copasi.org/static/sbml">
            <rdf:RDF xmlns:dcterms="http://purl.org/dc/terms/" xmlns:rdf="http://www.w3.org/1999/02/22-rdf-syntax-ns#">
              <rdf:Description rdf:about="#COPASI1">
                <dcterms:created>
                  <rdf:Description>
                    <dcterms:W3CDTF>2017-02-10T11:30:43Z</dcterms:W3CDTF>
                  </rdf:Description>
                </dcterms:created>
              </rdf:Description>
            </rdf:RDF>
          </COPASI>
        </annotation>
      </compartment>
    </listOfCompartments>
    <listOfSpecies>
      <species metaid="COPASI2" id="RhoAgdp" name="RhoAgdp" compartment="rear" initialConcentration="100" boundaryCondition="false" constant="false">
        <annotation>
          <COPASI xmlns="http://www.copasi.org/static/sbml">
            <rdf:RDF xmlns:dcterms="http://purl.org/dc/terms/" xmlns:rdf="http://www.w3.org/1999/02/22-rdf-syntax-ns#">
              <rdf:Description rdf:about="#COPASI2">
                <dcterms:created>
                  <rdf:Description>
                    <dcterms:W3CDTF>2017-02-10T11:30:54Z</dcterms:W3CDTF>
                  </rdf:Description>
                </dcterms:created>
              </rdf:Description>
            </rdf:RDF>
          </COPASI>
        </annotation>
      </species>
      <species metaid="COPASI3" id="RhoAgtp" name="RhoAgtp" compartment="rear" initialConcentration="0" boundaryCondition="false" constant="false">
        <annotation>
          <COPASI xmlns="http://www.copasi.org/static/sbml">
            <rdf:RDF xmlns:dcterms="http://purl.org/dc/terms/" xmlns:rdf="http://www.w3.org/1999/02/22-rdf-syntax-ns#">
              <rdf:Description rdf:about="#COPASI3">
                <dcterms:created>
                  <rdf:Description>
                    <dcterms:W3CDTF>2017-02-13T15:35:11Z</dcterms:W3CDTF>
                  </rdf:Description>
                </dcterms:created>
              </rdf:Description>
            </rdf:RDF>
          </COPASI>
        </annotation>
      </species>
      <species metaid="COPASI4" id="Rock1i" name="Rock1i" compartment="rear" initialConcentration="100" boundaryCondition="false" constant="false">
        <annotation>
          <COPASI xmlns="http://www.copasi.org/static/sbml">
            <rdf:RDF xmlns:dcterms="http://purl.org/dc/terms/" xmlns:rdf="http://www.w3.org/1999/02/22-rdf-syntax-ns#">
              <rdf:Description rdf:about="#COPASI4">
                <dcterms:created>
                  <rdf:Description>
                    <dcterms:W3CDTF>2017-02-10T11:31:13Z</dcterms:W3CDTF>
                  </rdf:Description>
                </dcterms:created>
              </rdf:Description>
            </rdf:RDF>
          </COPASI>
        </annotation>
      </species>
      <species metaid="COPASI5" id="Rock1a" name="Rock1a" compartment="rear" initialConcentration="0" boundaryCondition="false" constant="false">
        <annotation>
          <COPASI xmlns="http://www.copasi.org/static/sbml">
            <rdf:RDF xmlns:dcterms="http://purl.org/dc/terms/" xmlns:rdf="http://www.w3.org/1999/02/22-rdf-syntax-ns#">
              <rdf:Description rdf:about="#COPASI5">
                <dcterms:created>
                  <rdf:Description>
                    <dcterms:W3CDTF>2017-02-10T11:31:47Z</dcterms:W3CDTF>
                  </rdf:Description>
                </dcterms:created>
              </rdf:Description>
            </rdf:RDF>
          </COPASI>
        </annotation>
      </species>
      <species metaid="COPASI6" id="RhoA_Rock1" name="RhoA:Rock1" compartment="rear" initialConcentration="0" boundaryCondition="false" constant="false">
        <annotation>
          <COPASI xmlns="http://www.copasi.org/static/sbml">
            <rdf:RDF xmlns:dcterms="http://purl.org/dc/terms/" xmlns:rdf="http://www.w3.org/1999/02/22-rdf-syntax-ns#">
              <rdf:Description rdf:about="#COPASI6">
                <dcterms:created>
                  <rdf:Description>
                    <dcterms:W3CDTF>2017-02-10T12:57:10Z</dcterms:W3CDTF>
                  </rdf:Description>
                </dcterms:created>
              </rdf:Description>
            </rdf:RDF>
          </COPASI>
        </annotation>
      </species>
      <species metaid="COPASI7" id="DRFi" name="DRFi" compartment="rear" initialConcentration="100" boundaryCondition="false" constant="false">
        <annotation>
          <COPASI xmlns="http://www.copasi.org/static/sbml">
            <rdf:RDF xmlns:dcterms="http://purl.org/dc/terms/" xmlns:rdf="http://www.w3.org/1999/02/22-rdf-syntax-ns#">
              <rdf:Description rdf:about="#COPASI7">
                <dcterms:created>
                  <rdf:Description>
                    <dcterms:W3CDTF>2017-02-10T12:13:15Z</dcterms:W3CDTF>
                  </rdf:Description>
                </dcterms:created>
              </rdf:Description>
            </rdf:RDF>
          </COPASI>
        </annotation>
      </species>
      <species metaid="COPASI8" id="DRFa" name="DRFa" compartment="rear" initialConcentration="0" boundaryCondition="false" constant="false">
        <annotation>
          <COPASI xmlns="http://www.copasi.org/static/sbml">
            <rdf:RDF xmlns:dcterms="http://purl.org/dc/terms/" xmlns:rdf="http://www.w3.org/1999/02/22-rdf-syntax-ns#">
              <rdf:Description rdf:about="#COPASI8">
                <dcterms:created>
                  <rdf:Description>
                    <dcterms:W3CDTF>2017-02-10T12:13:16Z</dcterms:W3CDTF>
                  </rdf:Description>
                </dcterms:created>
              </rdf:Description>
            </rdf:RDF>
          </COPASI>
        </annotation>
      </species>
      <species metaid="COPASI9" id="PKN2i" name="PKN2i" compartment="rear" initialConcentration="100" boundaryCondition="false" constant="false">
        <annotation>
          <COPASI xmlns="http://www.copasi.org/static/sbml">
            <rdf:RDF xmlns:dcterms="http://purl.org/dc/terms/" xmlns:rdf="http://www.w3.org/1999/02/22-rdf-syntax-ns#">
              <rdf:Description rdf:about="#COPASI9">
                <dcterms:created>
                  <rdf:Description>
                    <dcterms:W3CDTF>2017-02-10T16:08:53Z</dcterms:W3CDTF>
                  </rdf:Description>
                </dcterms:created>
              </rdf:Description>
            </rdf:RDF>
          </COPASI>
        </annotation>
      </species>
      <species metaid="COPASI10" id="RhoA_PKN2" name="RhoA:PKN2" compartment="rear" initialConcentration="0" boundaryCondition="false" constant="false">
        <annotation>
          <COPASI xmlns="http://www.copasi.org/static/sbml">
            <rdf:RDF xmlns:dcterms="http://purl.org/dc/terms/" xmlns:rdf="http://www.w3.org/1999/02/22-rdf-syntax-ns#">
              <rdf:Description rdf:about="#COPASI10">
                <dcterms:created>
                  <rdf:Description>
                    <dcterms:W3CDTF>2020-05-17T14:31:32Z</dcterms:W3CDTF>
                  </rdf:Description>
                </dcterms:created>
              </rdf:Description>
            </rdf:RDF>
          </COPASI>
        </annotation>
      </species>
      <species metaid="COPASI11" id="PKN2a" name="PKN2a" compartment="rear" initialConcentration="0" boundaryCondition="false" constant="false">
        <annotation>
          <COPASI xmlns="http://www.copasi.org/static/sbml">
            <rdf:RDF xmlns:dcterms="http://purl.org/dc/terms/" xmlns:rdf="http://www.w3.org/1999/02/22-rdf-syntax-ns#">
              <rdf:Description rdf:about="#COPASI11">
                <dcterms:created>
                  <rdf:Description>
                    <dcterms:W3CDTF>2017-04-19T16:58:25Z</dcterms:W3CDTF>
                  </rdf:Description>
                </dcterms:created>
              </rdf:Description>
            </rdf:RDF>
          </COPASI>
        </annotation>
      </species>
      <species metaid="COPASI12" id="LIMKi" name="LIMKi" compartment="rear" initialConcentration="100" boundaryCondition="false" constant="false">
        <annotation>
          <COPASI xmlns="http://www.copasi.org/static/sbml">
            <rdf:RDF xmlns:dcterms="http://purl.org/dc/terms/" xmlns:rdf="http://www.w3.org/1999/02/22-rdf-syntax-ns#">
              <rdf:Description rdf:about="#COPASI12">
                <dcterms:created>
                  <rdf:Description>
                    <dcterms:W3CDTF>2020-05-17T14:31:32Z</dcterms:W3CDTF>
                  </rdf:Description>
                </dcterms:created>
              </rdf:Description>
            </rdf:RDF>
          </COPASI>
        </annotation>
      </species>
      <species metaid="COPASI13" id="ROCK1_LIMK" name="ROCK1-LIMK" compartment="rear" initialConcentration="0" boundaryCondition="false" constant="false">
        <annotation>
          <COPASI xmlns="http://www.copasi.org/static/sbml">
            <rdf:RDF xmlns:dcterms="http://purl.org/dc/terms/" xmlns:rdf="http://www.w3.org/1999/02/22-rdf-syntax-ns#">
              <rdf:Description rdf:about="#COPASI13">
                <dcterms:created>
                  <rdf:Description>
                    <dcterms:W3CDTF>2020-05-17T14:31:32Z</dcterms:W3CDTF>
                  </rdf:Description>
                </dcterms:created>
              </rdf:Description>
            </rdf:RDF>
          </COPASI>
        </annotation>
      </species>
      <species metaid="COPASI14" id="LIMKa" name="LIMKa" compartment="rear" initialConcentration="0" boundaryCondition="false" constant="false">
        <annotation>
          <COPASI xmlns="http://www.copasi.org/static/sbml">
            <rdf:RDF xmlns:dcterms="http://purl.org/dc/terms/" xmlns:rdf="http://www.w3.org/1999/02/22-rdf-syntax-ns#">
              <rdf:Description rdf:about="#COPASI14">
                <dcterms:created>
                  <rdf:Description>
                    <dcterms:W3CDTF>2020-05-17T14:31:32Z</dcterms:W3CDTF>
                  </rdf:Description>
                </dcterms:created>
              </rdf:Description>
            </rdf:RDF>
          </COPASI>
        </annotation>
      </species>
      <species metaid="COPASI15" id="Cofilina" name="Cofilina" compartment="rear" initialConcentration="100" boundaryCondition="false" constant="false">
        <annotation>
          <COPASI xmlns="http://www.copasi.org/static/sbml">
            <rdf:RDF xmlns:dcterms="http://purl.org/dc/terms/" xmlns:rdf="http://www.w3.org/1999/02/22-rdf-syntax-ns#">
              <rdf:Description rdf:about="#COPASI15">
                <dcterms:created>
                  <rdf:Description>
                    <dcterms:W3CDTF>2017-02-10T15:44:39Z</dcterms:W3CDTF>
                  </rdf:Description>
                </dcterms:created>
              </rdf:Description>
            </rdf:RDF>
          </COPASI>
        </annotation>
      </species>
      <species metaid="COPASI16" id="LIMK_Cofilin" name="LIMK-Cofilin" compartment="rear" initialConcentration="0" boundaryCondition="false" constant="false">
        <annotation>
          <COPASI xmlns="http://www.copasi.org/static/sbml">
            <rdf:RDF xmlns:dcterms="http://purl.org/dc/terms/" xmlns:rdf="http://www.w3.org/1999/02/22-rdf-syntax-ns#">
              <rdf:Description rdf:about="#COPASI16">
                <dcterms:created>
                  <rdf:Description>
                    <dcterms:W3CDTF>2017-08-18T16:43:25Z</dcterms:W3CDTF>
                  </rdf:Description>
                </dcterms:created>
              </rdf:Description>
            </rdf:RDF>
          </COPASI>
        </annotation>
      </species>
      <species metaid="COPASI17" id="Cofilini" name="Cofilini" compartment="rear" initialConcentration="0" boundaryCondition="false" constant="false">
        <annotation>
          <COPASI xmlns="http://www.copasi.org/static/sbml">
            <rdf:RDF xmlns:dcterms="http://purl.org/dc/terms/" xmlns:rdf="http://www.w3.org/1999/02/22-rdf-syntax-ns#">
              <rdf:Description rdf:about="#COPASI17">
                <dcterms:created>
                  <rdf:Description>
                    <dcterms:W3CDTF>2017-02-10T16:08:50Z</dcterms:W3CDTF>
                  </rdf:Description>
                </dcterms:created>
              </rdf:Description>
            </rdf:RDF>
          </COPASI>
        </annotation>
      </species>
      <species metaid="COPASI18" id="Actinag" name="Actinag" compartment="rear" initialConcentration="100" boundaryCondition="false" constant="false">
        <annotation>
          <COPASI xmlns="http://www.copasi.org/static/sbml">
            <rdf:RDF xmlns:dcterms="http://purl.org/dc/terms/" xmlns:rdf="http://www.w3.org/1999/02/22-rdf-syntax-ns#">
              <rdf:Description rdf:about="#COPASI18">
                <dcterms:created>
                  <rdf:Description>
                    <dcterms:W3CDTF>2017-02-13T15:31:19Z</dcterms:W3CDTF>
                  </rdf:Description>
                </dcterms:created>
              </rdf:Description>
            </rdf:RDF>
          </COPASI>
        </annotation>
      </species>
      <species metaid="COPASI19" id="DRF_Actin" name="DRF:Actin" compartment="rear" initialConcentration="0" boundaryCondition="false" constant="false">
        <annotation>
          <COPASI xmlns="http://www.copasi.org/static/sbml">
            <rdf:RDF xmlns:dcterms="http://purl.org/dc/terms/" xmlns:rdf="http://www.w3.org/1999/02/22-rdf-syntax-ns#">
              <rdf:Description rdf:about="#COPASI19">
                <dcterms:created>
                  <rdf:Description>
                    <dcterms:W3CDTF>2017-02-13T15:32:59Z</dcterms:W3CDTF>
                  </rdf:Description>
                </dcterms:created>
              </rdf:Description>
            </rdf:RDF>
          </COPASI>
        </annotation>
      </species>
      <species metaid="COPASI20" id="Actinf" name="Actinf" compartment="rear" initialConcentration="0" boundaryCondition="false" constant="false">
        <annotation>
          <COPASI xmlns="http://www.copasi.org/static/sbml">
            <rdf:RDF xmlns:dcterms="http://purl.org/dc/terms/" xmlns:rdf="http://www.w3.org/1999/02/22-rdf-syntax-ns#">
              <rdf:Description rdf:about="#COPASI20">
                <dcterms:created>
                  <rdf:Description>
                    <dcterms:W3CDTF>2017-02-10T15:57:45Z</dcterms:W3CDTF>
                  </rdf:Description>
                </dcterms:created>
              </rdf:Description>
            </rdf:RDF>
          </COPASI>
        </annotation>
      </species>
      <species metaid="COPASI21" id="Cofilin_Actin" name="Cofilin:Actin" compartment="rear" initialConcentration="0" boundaryCondition="false" constant="false">
        <annotation>
          <COPASI xmlns="http://www.copasi.org/static/sbml">
            <rdf:RDF xmlns:dcterms="http://purl.org/dc/terms/" xmlns:rdf="http://www.w3.org/1999/02/22-rdf-syntax-ns#">
              <rdf:Description rdf:about="#COPASI21">
                <dcterms:created>
                  <rdf:Description>
                    <dcterms:W3CDTF>2017-02-10T16:08:51Z</dcterms:W3CDTF>
                  </rdf:Description>
                </dcterms:created>
              </rdf:Description>
            </rdf:RDF>
          </COPASI>
        </annotation>
      </species>
      <species metaid="COPASI22" id="CPI_17i" name="CPI-17i" compartment="rear" initialConcentration="100" boundaryCondition="false" constant="false">
        <annotation>
          <COPASI xmlns="http://www.copasi.org/static/sbml">
            <rdf:RDF xmlns:dcterms="http://purl.org/dc/terms/" xmlns:rdf="http://www.w3.org/1999/02/22-rdf-syntax-ns#">
              <rdf:Description rdf:about="#COPASI22">
                <dcterms:created>
                  <rdf:Description>
                    <dcterms:W3CDTF>2017-02-13T15:46:16Z</dcterms:W3CDTF>
                  </rdf:Description>
                </dcterms:created>
              </rdf:Description>
            </rdf:RDF>
          </COPASI>
        </annotation>
      </species>
      <species metaid="COPASI23" id="PKN2_CPI17" name="PKN2:CPI17" compartment="rear" initialConcentration="0" boundaryCondition="false" constant="false">
        <annotation>
          <COPASI xmlns="http://www.copasi.org/static/sbml">
            <rdf:RDF xmlns:dcterms="http://purl.org/dc/terms/" xmlns:rdf="http://www.w3.org/1999/02/22-rdf-syntax-ns#">
              <rdf:Description rdf:about="#COPASI23">
                <dcterms:created>
                  <rdf:Description>
                    <dcterms:W3CDTF>2017-08-17T12:51:28Z</dcterms:W3CDTF>
                  </rdf:Description>
                </dcterms:created>
              </rdf:Description>
            </rdf:RDF>
          </COPASI>
        </annotation>
      </species>
      <species metaid="COPASI24" id="CPI_17a" name="CPI-17a" compartment="rear" initialConcentration="0" boundaryCondition="false" constant="false">
        <annotation>
          <COPASI xmlns="http://www.copasi.org/static/sbml">
            <rdf:RDF xmlns:dcterms="http://purl.org/dc/terms/" xmlns:rdf="http://www.w3.org/1999/02/22-rdf-syntax-ns#">
              <rdf:Description rdf:about="#COPASI24">
                <dcterms:created>
                  <rdf:Description>
                    <dcterms:W3CDTF>2017-02-10T16:32:20Z</dcterms:W3CDTF>
                  </rdf:Description>
                </dcterms:created>
              </rdf:Description>
            </rdf:RDF>
          </COPASI>
        </annotation>
      </species>
      <species metaid="COPASI25" id="ROCK1_CPI17" name="ROCK1:CPI17" compartment="rear" initialConcentration="0" boundaryCondition="false" constant="false">
        <annotation>
          <COPASI xmlns="http://www.copasi.org/static/sbml">
            <rdf:RDF xmlns:dcterms="http://purl.org/dc/terms/" xmlns:rdf="http://www.w3.org/1999/02/22-rdf-syntax-ns#">
              <rdf:Description rdf:about="#COPASI25">
                <dcterms:created>
                  <rdf:Description>
                    <dcterms:W3CDTF>2017-08-19T15:53:51Z</dcterms:W3CDTF>
                  </rdf:Description>
                </dcterms:created>
              </rdf:Description>
            </rdf:RDF>
          </COPASI>
        </annotation>
      </species>
      <species metaid="COPASI26" id="MLCPa" name="MLCPa" compartment="rear" initialConcentration="100" boundaryCondition="false" constant="false">
        <annotation>
          <COPASI xmlns="http://www.copasi.org/static/sbml">
            <rdf:RDF xmlns:dcterms="http://purl.org/dc/terms/" xmlns:rdf="http://www.w3.org/1999/02/22-rdf-syntax-ns#">
              <rdf:Description rdf:about="#COPASI26">
                <dcterms:created>
                  <rdf:Description>
                    <dcterms:W3CDTF>2017-02-22T12:36:00Z</dcterms:W3CDTF>
                  </rdf:Description>
                </dcterms:created>
              </rdf:Description>
            </rdf:RDF>
          </COPASI>
        </annotation>
      </species>
      <species metaid="COPASI27" id="ROCK_MLCP" name="ROCK:MLCP" compartment="rear" initialConcentration="0" boundaryCondition="false" constant="false">
        <annotation>
          <COPASI xmlns="http://www.copasi.org/static/sbml">
            <rdf:RDF xmlns:dcterms="http://purl.org/dc/terms/" xmlns:rdf="http://www.w3.org/1999/02/22-rdf-syntax-ns#">
              <rdf:Description rdf:about="#COPASI27">
                <dcterms:created>
                  <rdf:Description>
                    <dcterms:W3CDTF>2020-05-17T14:31:32Z</dcterms:W3CDTF>
                  </rdf:Description>
                </dcterms:created>
              </rdf:Description>
            </rdf:RDF>
          </COPASI>
        </annotation>
      </species>
      <species metaid="COPASI28" id="MLCPi" name="MLCPi" compartment="rear" initialConcentration="0" boundaryCondition="false" constant="false">
        <annotation>
          <COPASI xmlns="http://www.copasi.org/static/sbml">
            <rdf:RDF xmlns:dcterms="http://purl.org/dc/terms/" xmlns:rdf="http://www.w3.org/1999/02/22-rdf-syntax-ns#">
              <rdf:Description rdf:about="#COPASI28">
                <dcterms:created>
                  <rdf:Description>
                    <dcterms:W3CDTF>2017-02-10T16:32:46Z</dcterms:W3CDTF>
                  </rdf:Description>
                </dcterms:created>
              </rdf:Description>
            </rdf:RDF>
          </COPASI>
        </annotation>
      </species>
      <species metaid="COPASI29" id="CPI17_MLCP" name="CPI17:MLCP" compartment="rear" initialConcentration="0" boundaryCondition="false" constant="false">
        <annotation>
          <COPASI xmlns="http://www.copasi.org/static/sbml">
            <rdf:RDF xmlns:dcterms="http://purl.org/dc/terms/" xmlns:rdf="http://www.w3.org/1999/02/22-rdf-syntax-ns#">
              <rdf:Description rdf:about="#COPASI29">
                <dcterms:created>
                  <rdf:Description>
                    <dcterms:W3CDTF>2020-05-17T14:31:32Z</dcterms:W3CDTF>
                  </rdf:Description>
                </dcterms:created>
              </rdf:Description>
            </rdf:RDF>
          </COPASI>
        </annotation>
      </species>
      <species metaid="COPASI30" id="RhoA_Drf" name="RhoA:Drf" compartment="rear" initialConcentration="0" boundaryCondition="false" constant="false">
        <annotation>
          <COPASI xmlns="http://www.copasi.org/static/sbml">
            <rdf:RDF xmlns:dcterms="http://purl.org/dc/terms/" xmlns:rdf="http://www.w3.org/1999/02/22-rdf-syntax-ns#">
              <rdf:Description rdf:about="#COPASI30">
                <dcterms:created>
                  <rdf:Description>
                    <dcterms:W3CDTF>2017-08-18T16:43:18Z</dcterms:W3CDTF>
                  </rdf:Description>
                </dcterms:created>
              </rdf:Description>
            </rdf:RDF>
          </COPASI>
        </annotation>
      </species>
      <species metaid="COPASI31" id="ROCK1_DRF" name="ROCK1:DRF" compartment="rear" initialConcentration="0" boundaryCondition="false" constant="false">
        <annotation>
          <COPASI xmlns="http://www.copasi.org/static/sbml">
            <rdf:RDF xmlns:dcterms="http://purl.org/dc/terms/" xmlns:rdf="http://www.w3.org/1999/02/22-rdf-syntax-ns#">
              <rdf:Description rdf:about="#COPASI31">
                <dcterms:created>
                  <rdf:Description>
                    <dcterms:W3CDTF>2020-05-17T14:31:32Z</dcterms:W3CDTF>
                  </rdf:Description>
                </dcterms:created>
              </rdf:Description>
            </rdf:RDF>
          </COPASI>
        </annotation>
      </species>
      <species metaid="COPASI32" id="pMLCa" name="pMLCa" compartment="rear" initialConcentration="0" boundaryCondition="false" constant="false">
        <annotation>
          <COPASI xmlns="http://www.copasi.org/static/sbml">
            <rdf:RDF xmlns:dcterms="http://purl.org/dc/terms/" xmlns:rdf="http://www.w3.org/1999/02/22-rdf-syntax-ns#">
              <rdf:Description rdf:about="#COPASI32">
                <dcterms:created>
                  <rdf:Description>
                    <dcterms:W3CDTF>2017-04-03T16:56:04Z</dcterms:W3CDTF>
                  </rdf:Description>
                </dcterms:created>
              </rdf:Description>
            </rdf:RDF>
          </COPASI>
        </annotation>
      </species>
      <species metaid="COPASI33" id="pMLCi" name="pMLCi" compartment="rear" initialConcentration="100" boundaryCondition="false" constant="false">
        <annotation>
          <COPASI xmlns="http://www.copasi.org/static/sbml">
            <rdf:RDF xmlns:dcterms="http://purl.org/dc/terms/" xmlns:rdf="http://www.w3.org/1999/02/22-rdf-syntax-ns#">
              <rdf:Description rdf:about="#COPASI33">
                <dcterms:created>
                  <rdf:Description>
                    <dcterms:W3CDTF>2020-05-17T14:31:32Z</dcterms:W3CDTF>
                  </rdf:Description>
                </dcterms:created>
              </rdf:Description>
            </rdf:RDF>
          </COPASI>
        </annotation>
      </species>
      <species metaid="COPASI34" id="MLCP_PMLC" name="MLCP-PMLC" compartment="rear" initialConcentration="0" boundaryCondition="false" constant="false">
        <annotation>
          <COPASI xmlns="http://www.copasi.org/static/sbml">
            <rdf:RDF xmlns:dcterms="http://purl.org/dc/terms/" xmlns:rdf="http://www.w3.org/1999/02/22-rdf-syntax-ns#">
              <rdf:Description rdf:about="#COPASI34">
                <dcterms:created>
                  <rdf:Description>
                    <dcterms:W3CDTF>2017-02-10T17:05:31Z</dcterms:W3CDTF>
                  </rdf:Description>
                </dcterms:created>
              </rdf:Description>
            </rdf:RDF>
          </COPASI>
        </annotation>
      </species>
      <species metaid="COPASI35" id="Rock1_pMLC_MLCP" name="Rock1:pMLC:MLCP" compartment="rear" initialConcentration="0" boundaryCondition="false" constant="false">
        <annotation>
          <COPASI xmlns="http://www.copasi.org/static/sbml">
            <rdf:RDF xmlns:dcterms="http://purl.org/dc/terms/" xmlns:rdf="http://www.w3.org/1999/02/22-rdf-syntax-ns#">
              <rdf:Description rdf:about="#COPASI35">
                <dcterms:created>
                  <rdf:Description>
                    <dcterms:W3CDTF>2017-02-22T13:56:04Z</dcterms:W3CDTF>
                  </rdf:Description>
                </dcterms:created>
              </rdf:Description>
            </rdf:RDF>
          </COPASI>
        </annotation>
      </species>
      <species metaid="COPASI36" id="Cavi_Src" name="Cavi-Src" compartment="rear" initialConcentration="0" boundaryCondition="false" constant="false">
        <annotation>
          <COPASI xmlns="http://www.copasi.org/static/sbml">
            <rdf:RDF xmlns:dcterms="http://purl.org/dc/terms/" xmlns:rdf="http://www.w3.org/1999/02/22-rdf-syntax-ns#">
              <rdf:Description rdf:about="#COPASI36">
                <dcterms:created>
                  <rdf:Description>
                    <dcterms:W3CDTF>2017-08-18T16:48:32Z</dcterms:W3CDTF>
                  </rdf:Description>
                </dcterms:created>
              </rdf:Description>
            </rdf:RDF>
          </COPASI>
        </annotation>
      </species>
      <species metaid="COPASI37" id="Cav1a" name="Cav1a" compartment="rear" initialConcentration="0" boundaryCondition="false" constant="false">
        <annotation>
          <COPASI xmlns="http://www.copasi.org/static/sbml">
            <rdf:RDF xmlns:dcterms="http://purl.org/dc/terms/" xmlns:rdf="http://www.w3.org/1999/02/22-rdf-syntax-ns#">
              <rdf:Description rdf:about="#COPASI37">
                <dcterms:created>
                  <rdf:Description>
                    <dcterms:W3CDTF>2017-04-03T16:52:46Z</dcterms:W3CDTF>
                  </rdf:Description>
                </dcterms:created>
              </rdf:Description>
            </rdf:RDF>
          </COPASI>
        </annotation>
      </species>
      <species metaid="COPASI38" id="Srca" name="Srca" compartment="rear" initialConcentration="50" boundaryCondition="false" constant="false">
        <annotation>
          <COPASI xmlns="http://www.copasi.org/static/sbml">
            <rdf:RDF xmlns:dcterms="http://purl.org/dc/terms/" xmlns:rdf="http://www.w3.org/1999/02/22-rdf-syntax-ns#">
              <rdf:Description rdf:about="#COPASI38">
                <dcterms:created>
                  <rdf:Description>
                    <dcterms:W3CDTF>2017-08-17T16:28:59Z</dcterms:W3CDTF>
                  </rdf:Description>
                </dcterms:created>
              </rdf:Description>
            </rdf:RDF>
          </COPASI>
        </annotation>
      </species>
      <species metaid="COPASI39" id="Cav1i" name="Cav1i" compartment="rear" initialConcentration="100" boundaryCondition="false" constant="false">
        <annotation>
          <COPASI xmlns="http://www.copasi.org/static/sbml">
            <rdf:RDF xmlns:dcterms="http://purl.org/dc/terms/" xmlns:rdf="http://www.w3.org/1999/02/22-rdf-syntax-ns#">
              <rdf:Description rdf:about="#COPASI39">
                <dcterms:created>
                  <rdf:Description>
                    <dcterms:W3CDTF>2017-08-17T16:28:30Z</dcterms:W3CDTF>
                  </rdf:Description>
                </dcterms:created>
              </rdf:Description>
            </rdf:RDF>
          </COPASI>
        </annotation>
      </species>
      <species metaid="COPASI40" id="Srci" name="Srci" compartment="rear" initialConcentration="50" boundaryCondition="false" constant="false">
        <annotation>
          <COPASI xmlns="http://www.copasi.org/static/sbml">
            <rdf:RDF xmlns:dcterms="http://purl.org/dc/terms/" xmlns:rdf="http://www.w3.org/1999/02/22-rdf-syntax-ns#">
              <rdf:Description rdf:about="#COPASI40">
                <dcterms:created>
                  <rdf:Description>
                    <dcterms:W3CDTF>2017-08-17T16:28:51Z</dcterms:W3CDTF>
                  </rdf:Description>
                </dcterms:created>
              </rdf:Description>
            </rdf:RDF>
          </COPASI>
        </annotation>
      </species>
      <species metaid="COPASI41" id="Cav_Ect2" name="Cav-Ect2" compartment="rear" initialConcentration="0" boundaryCondition="false" constant="false">
        <annotation>
          <COPASI xmlns="http://www.copasi.org/static/sbml">
            <rdf:RDF xmlns:dcterms="http://purl.org/dc/terms/" xmlns:rdf="http://www.w3.org/1999/02/22-rdf-syntax-ns#">
              <rdf:Description rdf:about="#COPASI41">
                <dcterms:created>
                  <rdf:Description>
                    <dcterms:W3CDTF>2020-05-17T14:31:32Z</dcterms:W3CDTF>
                  </rdf:Description>
                </dcterms:created>
              </rdf:Description>
            </rdf:RDF>
          </COPASI>
        </annotation>
      </species>
      <species metaid="COPASI42" id="Ect2i" name="Ect2i" compartment="rear" initialConcentration="100" boundaryCondition="false" constant="false">
        <annotation>
          <COPASI xmlns="http://www.copasi.org/static/sbml">
            <rdf:RDF xmlns:dcterms="http://purl.org/dc/terms/" xmlns:rdf="http://www.w3.org/1999/02/22-rdf-syntax-ns#">
              <rdf:Description rdf:about="#COPASI42">
                <dcterms:created>
                  <rdf:Description>
                    <dcterms:W3CDTF>2017-08-24T18:06:49Z</dcterms:W3CDTF>
                  </rdf:Description>
                </dcterms:created>
              </rdf:Description>
            </rdf:RDF>
          </COPASI>
        </annotation>
      </species>
      <species metaid="COPASI43" id="Ect2a" name="Ect2a" compartment="rear" initialConcentration="0" boundaryCondition="false" constant="false">
        <annotation>
          <COPASI xmlns="http://www.copasi.org/static/sbml">
            <rdf:RDF xmlns:dcterms="http://purl.org/dc/terms/" xmlns:rdf="http://www.w3.org/1999/02/22-rdf-syntax-ns#">
              <rdf:Description rdf:about="#COPASI43">
                <dcterms:created>
                  <rdf:Description>
                    <dcterms:W3CDTF>2017-08-24T18:06:20Z</dcterms:W3CDTF>
                  </rdf:Description>
                </dcterms:created>
              </rdf:Description>
            </rdf:RDF>
          </COPASI>
        </annotation>
      </species>
      <species metaid="COPASI44" id="p190GAPi" name="p190GAPi" compartment="rear" initialConcentration="100" boundaryCondition="false" constant="false">
        <annotation>
          <COPASI xmlns="http://www.copasi.org/static/sbml">
            <rdf:RDF xmlns:dcterms="http://purl.org/dc/terms/" xmlns:rdf="http://www.w3.org/1999/02/22-rdf-syntax-ns#">
              <rdf:Description rdf:about="#COPASI44">
                <dcterms:created>
                  <rdf:Description>
                    <dcterms:W3CDTF>2017-08-17T12:20:43Z</dcterms:W3CDTF>
                  </rdf:Description>
                </dcterms:created>
              </rdf:Description>
            </rdf:RDF>
          </COPASI>
        </annotation>
      </species>
      <species metaid="COPASI45" id="Src_p190" name="Src-p190" compartment="rear" initialConcentration="0" boundaryCondition="false" constant="false">
        <annotation>
          <COPASI xmlns="http://www.copasi.org/static/sbml">
            <rdf:RDF xmlns:dcterms="http://purl.org/dc/terms/" xmlns:rdf="http://www.w3.org/1999/02/22-rdf-syntax-ns#">
              <rdf:Description rdf:about="#COPASI45">
                <dcterms:created>
                  <rdf:Description>
                    <dcterms:W3CDTF>2020-05-17T14:31:32Z</dcterms:W3CDTF>
                  </rdf:Description>
                </dcterms:created>
              </rdf:Description>
            </rdf:RDF>
          </COPASI>
        </annotation>
      </species>
      <species metaid="COPASI46" id="p190GAPa" name="p190GAPa" compartment="rear" initialConcentration="0" boundaryCondition="false" constant="false">
        <annotation>
          <COPASI xmlns="http://www.copasi.org/static/sbml">
            <rdf:RDF xmlns:dcterms="http://purl.org/dc/terms/" xmlns:rdf="http://www.w3.org/1999/02/22-rdf-syntax-ns#">
              <rdf:Description rdf:about="#COPASI46">
                <dcterms:created>
                  <rdf:Description>
                    <dcterms:W3CDTF>2017-08-17T12:20:51Z</dcterms:W3CDTF>
                  </rdf:Description>
                </dcterms:created>
              </rdf:Description>
            </rdf:RDF>
          </COPASI>
        </annotation>
      </species>
      <species metaid="COPASI47" id="Actomyo_High" name="Actomyo.High" compartment="rear" initialConcentration="0" boundaryCondition="false" constant="false">
        <annotation>
          <COPASI xmlns="http://www.copasi.org/static/sbml">
            <rdf:RDF xmlns:dcterms="http://purl.org/dc/terms/" xmlns:rdf="http://www.w3.org/1999/02/22-rdf-syntax-ns#">
              <rdf:Description rdf:about="#COPASI47">
                <dcterms:created>
                  <rdf:Description>
                    <dcterms:W3CDTF>2017-05-15T14:40:32Z</dcterms:W3CDTF>
                  </rdf:Description>
                </dcterms:created>
              </rdf:Description>
            </rdf:RDF>
          </COPASI>
        </annotation>
      </species>
      <species metaid="COPASI48" id="Polcont_High" name="Polcont.High" compartment="rear" initialConcentration="0" boundaryCondition="false" constant="false">
        <annotation>
          <COPASI xmlns="http://www.copasi.org/static/sbml">
            <rdf:RDF xmlns:dcterms="http://purl.org/dc/terms/" xmlns:rdf="http://www.w3.org/1999/02/22-rdf-syntax-ns#">
              <rdf:Description rdf:about="#COPASI48">
                <dcterms:created>
                  <rdf:Description>
                    <dcterms:W3CDTF>2017-08-17T13:15:12Z</dcterms:W3CDTF>
                  </rdf:Description>
                </dcterms:created>
              </rdf:Description>
            </rdf:RDF>
          </COPASI>
        </annotation>
      </species>
      <species metaid="COPASI49" id="Polcont_Low" name="Polcont.Low" compartment="rear" initialConcentration="100" boundaryCondition="false" constant="false">
        <annotation>
          <COPASI xmlns="http://www.copasi.org/static/sbml">
            <rdf:RDF xmlns:dcterms="http://purl.org/dc/terms/" xmlns:rdf="http://www.w3.org/1999/02/22-rdf-syntax-ns#">
              <rdf:Description rdf:about="#COPASI49">
                <dcterms:created>
                  <rdf:Description>
                    <dcterms:W3CDTF>2017-08-17T13:15:05Z</dcterms:W3CDTF>
                  </rdf:Description>
                </dcterms:created>
              </rdf:Description>
            </rdf:RDF>
          </COPASI>
        </annotation>
      </species>
      <species metaid="COPASI50" id="Polystiff_High" name="Polystiff.High" compartment="rear" initialConcentration="100" boundaryCondition="false" constant="false">
        <annotation>
          <COPASI xmlns="http://www.copasi.org/static/sbml">
            <rdf:RDF xmlns:dcterms="http://purl.org/dc/terms/" xmlns:rdf="http://www.w3.org/1999/02/22-rdf-syntax-ns#">
              <rdf:Description rdf:about="#COPASI50">
                <dcterms:created>
                  <rdf:Description>
                    <dcterms:W3CDTF>2017-04-20T22:17:03Z</dcterms:W3CDTF>
                  </rdf:Description>
                </dcterms:created>
              </rdf:Description>
            </rdf:RDF>
          </COPASI>
        </annotation>
      </species>
      <species metaid="COPASI51" id="Recoil_Fast" name="Recoil.Fast" compartment="rear" initialConcentration="0" boundaryCondition="false" constant="false">
        <annotation>
          <COPASI xmlns="http://www.copasi.org/static/sbml">
            <rdf:RDF xmlns:dcterms="http://purl.org/dc/terms/" xmlns:rdf="http://www.w3.org/1999/02/22-rdf-syntax-ns#">
              <rdf:Description rdf:about="#COPASI51">
                <dcterms:created>
                  <rdf:Description>
                    <dcterms:W3CDTF>2017-05-15T15:23:31Z</dcterms:W3CDTF>
                  </rdf:Description>
                </dcterms:created>
              </rdf:Description>
            </rdf:RDF>
          </COPASI>
        </annotation>
      </species>
      <species metaid="COPASI52" id="Tension_D" name="Tension.D" compartment="rear" initialConcentration="0" boundaryCondition="false" constant="false">
        <annotation>
          <COPASI xmlns="http://www.copasi.org/static/sbml">
            <rdf:RDF xmlns:dcterms="http://purl.org/dc/terms/" xmlns:rdf="http://www.w3.org/1999/02/22-rdf-syntax-ns#">
              <rdf:Description rdf:about="#COPASI52">
                <dcterms:created>
                  <rdf:Description>
                    <dcterms:W3CDTF>2017-08-17T13:13:24Z</dcterms:W3CDTF>
                  </rdf:Description>
                </dcterms:created>
              </rdf:Description>
            </rdf:RDF>
          </COPASI>
        </annotation>
      </species>
      <species metaid="COPASI53" id="Tension_I" name="Tension.I" compartment="rear" initialConcentration="100" boundaryCondition="false" constant="false">
        <annotation>
          <COPASI xmlns="http://www.copasi.org/static/sbml">
            <rdf:RDF xmlns:dcterms="http://purl.org/dc/terms/" xmlns:rdf="http://www.w3.org/1999/02/22-rdf-syntax-ns#">
              <rdf:Description rdf:about="#COPASI53">
                <dcterms:created>
                  <rdf:Description>
                    <dcterms:W3CDTF>2017-08-17T12:21:14Z</dcterms:W3CDTF>
                  </rdf:Description>
                </dcterms:created>
              </rdf:Description>
            </rdf:RDF>
          </COPASI>
        </annotation>
      </species>
      <species metaid="COPASI54" id="Actomyo_Low" name="Actomyo.Low" compartment="rear" initialConcentration="100" boundaryCondition="false" constant="false">
        <annotation>
          <COPASI xmlns="http://www.copasi.org/static/sbml">
            <rdf:RDF xmlns:dcterms="http://purl.org/dc/terms/" xmlns:rdf="http://www.w3.org/1999/02/22-rdf-syntax-ns#">
              <rdf:Description rdf:about="#COPASI54">
                <dcterms:created>
                  <rdf:Description>
                    <dcterms:W3CDTF>2017-04-18T18:10:36Z</dcterms:W3CDTF>
                  </rdf:Description>
                </dcterms:created>
              </rdf:Description>
            </rdf:RDF>
          </COPASI>
        </annotation>
      </species>
      <species metaid="COPASI55" id="Recoil_Slow" name="Recoil.Slow" compartment="rear" initialConcentration="100" boundaryCondition="false" constant="false">
        <annotation>
          <COPASI xmlns="http://www.copasi.org/static/sbml">
            <rdf:RDF xmlns:dcterms="http://purl.org/dc/terms/" xmlns:rdf="http://www.w3.org/1999/02/22-rdf-syntax-ns#">
              <rdf:Description rdf:about="#COPASI55">
                <dcterms:created>
                  <rdf:Description>
                    <dcterms:W3CDTF>2020-05-17T14:31:32Z</dcterms:W3CDTF>
                  </rdf:Description>
                </dcterms:created>
              </rdf:Description>
            </rdf:RDF>
          </COPASI>
        </annotation>
      </species>
      <species metaid="COPASI56" id="p190GAP_RhoA" name="p190GAP:RhoA" compartment="rear" initialConcentration="0" boundaryCondition="false" constant="false">
        <annotation>
          <COPASI xmlns="http://www.copasi.org/static/sbml">
            <rdf:RDF xmlns:dcterms="http://purl.org/dc/terms/" xmlns:rdf="http://www.w3.org/1999/02/22-rdf-syntax-ns#">
              <rdf:Description rdf:about="#COPASI56">
                <dcterms:created>
                  <rdf:Description>
                    <dcterms:W3CDTF>2017-08-17T12:50:38Z</dcterms:W3CDTF>
                  </rdf:Description>
                </dcterms:created>
              </rdf:Description>
            </rdf:RDF>
          </COPASI>
        </annotation>
      </species>
      <species metaid="COPASI57" id="Rho_Ect2" name="Rho-Ect2" compartment="rear" initialConcentration="0" boundaryCondition="false" constant="false">
        <annotation>
          <COPASI xmlns="http://www.copasi.org/static/sbml">
            <rdf:RDF xmlns:dcterms="http://purl.org/dc/terms/" xmlns:rdf="http://www.w3.org/1999/02/22-rdf-syntax-ns#">
              <rdf:Description rdf:about="#COPASI57">
                <dcterms:created>
                  <rdf:Description>
                    <dcterms:W3CDTF>2020-05-17T14:31:32Z</dcterms:W3CDTF>
                  </rdf:Description>
                </dcterms:created>
              </rdf:Description>
            </rdf:RDF>
          </COPASI>
        </annotation>
      </species>
      <species metaid="COPASI58" id="Cava_Src" name="Cava-Src" compartment="rear" initialConcentration="0" boundaryCondition="false" constant="false">
        <annotation>
          <COPASI xmlns="http://www.copasi.org/static/sbml">
            <rdf:RDF xmlns:dcterms="http://purl.org/dc/terms/" xmlns:rdf="http://www.w3.org/1999/02/22-rdf-syntax-ns#">
              <rdf:Description rdf:about="#COPASI58">
                <dcterms:created>
                  <rdf:Description>
                    <dcterms:W3CDTF>2017-08-18T16:48:26Z</dcterms:W3CDTF>
                  </rdf:Description>
                </dcterms:created>
              </rdf:Description>
            </rdf:RDF>
          </COPASI>
        </annotation>
      </species>
      <species metaid="COPASI59" id="Pkn2_Actin" name="Pkn2-Actin" compartment="rear" initialConcentration="0" boundaryCondition="false" constant="false">
        <annotation>
          <COPASI xmlns="http://www.copasi.org/static/sbml">
            <rdf:RDF xmlns:dcterms="http://purl.org/dc/terms/" xmlns:rdf="http://www.w3.org/1999/02/22-rdf-syntax-ns#">
              <rdf:Description rdf:about="#COPASI59">
                <dcterms:created>
                  <rdf:Description>
                    <dcterms:W3CDTF>2017-08-19T15:01:14Z</dcterms:W3CDTF>
                  </rdf:Description>
                </dcterms:created>
              </rdf:Description>
            </rdf:RDF>
          </COPASI>
        </annotation>
      </species>
      <species metaid="COPASI60" id="CDK1_Ect2" name="CDK1:Ect2" compartment="rear" initialConcentration="0" boundaryCondition="false" constant="false">
        <annotation>
          <COPASI xmlns="http://www.copasi.org/static/sbml">
            <rdf:RDF xmlns:dcterms="http://purl.org/dc/terms/" xmlns:rdf="http://www.w3.org/1999/02/22-rdf-syntax-ns#">
              <rdf:Description rdf:about="#COPASI60">
                <dcterms:created>
                  <rdf:Description>
                    <dcterms:W3CDTF>2017-08-24T18:07:27Z</dcterms:W3CDTF>
                  </rdf:Description>
                </dcterms:created>
              </rdf:Description>
            </rdf:RDF>
          </COPASI>
        </annotation>
      </species>
      <species metaid="COPASI61" id="CDK1a" name="CDK1a" compartment="rear" initialConcentration="0" boundaryCondition="false" constant="false">
        <annotation>
          <COPASI xmlns="http://www.copasi.org/static/sbml">
            <rdf:RDF xmlns:dcterms="http://purl.org/dc/terms/" xmlns:rdf="http://www.w3.org/1999/02/22-rdf-syntax-ns#">
              <rdf:Description rdf:about="#COPASI61">
                <dcterms:created>
                  <rdf:Description>
                    <dcterms:W3CDTF>2017-08-24T18:07:15Z</dcterms:W3CDTF>
                  </rdf:Description>
                </dcterms:created>
              </rdf:Description>
            </rdf:RDF>
          </COPASI>
        </annotation>
      </species>
      <species metaid="COPASI62" id="CAK" name="CAK" compartment="rear" initialConcentration="100" boundaryCondition="false" constant="false">
        <annotation>
          <COPASI xmlns="http://www.copasi.org/static/sbml">
            <rdf:RDF xmlns:dcterms="http://purl.org/dc/terms/" xmlns:rdf="http://www.w3.org/1999/02/22-rdf-syntax-ns#">
              <rdf:Description rdf:about="#COPASI62">
                <dcterms:created>
                  <rdf:Description>
                    <dcterms:W3CDTF>2020-05-17T14:31:32Z</dcterms:W3CDTF>
                  </rdf:Description>
                </dcterms:created>
              </rdf:Description>
            </rdf:RDF>
          </COPASI>
        </annotation>
      </species>
      <species metaid="COPASI63" id="CAK_CDK1" name="CAK-CDK1" compartment="rear" initialConcentration="0" boundaryCondition="false" constant="false">
        <annotation>
          <COPASI xmlns="http://www.copasi.org/static/sbml">
            <rdf:RDF xmlns:dcterms="http://purl.org/dc/terms/" xmlns:rdf="http://www.w3.org/1999/02/22-rdf-syntax-ns#">
              <rdf:Description rdf:about="#COPASI63">
                <dcterms:created>
                  <rdf:Description>
                    <dcterms:W3CDTF>2020-05-17T14:31:32Z</dcterms:W3CDTF>
                  </rdf:Description>
                </dcterms:created>
              </rdf:Description>
            </rdf:RDF>
          </COPASI>
        </annotation>
      </species>
      <species metaid="COPASI64" id="CDK1i" name="CDK1i" compartment="rear" initialConcentration="100" boundaryCondition="false" constant="false">
        <annotation>
          <COPASI xmlns="http://www.copasi.org/static/sbml">
            <rdf:RDF xmlns:dcterms="http://purl.org/dc/terms/" xmlns:rdf="http://www.w3.org/1999/02/22-rdf-syntax-ns#">
              <rdf:Description rdf:about="#COPASI64">
                <dcterms:created>
                  <rdf:Description>
                    <dcterms:W3CDTF>2020-05-17T14:31:32Z</dcterms:W3CDTF>
                  </rdf:Description>
                </dcterms:created>
              </rdf:Description>
            </rdf:RDF>
          </COPASI>
        </annotation>
      </species>
    </listOfSpecies>
    <listOfParameters>
      <parameter metaid="COPASI65" id="PKN2___ROCK" name="PKN2 / ROCK" value="0.01" constant="true">
        <annotation>
          <COPASI xmlns="http://www.copasi.org/static/sbml">
            <rdf:RDF xmlns:dcterms="http://purl.org/dc/terms/" xmlns:rdf="http://www.w3.org/1999/02/22-rdf-syntax-ns#">
              <rdf:Description rdf:about="#COPASI65">
                <dcterms:created>
                  <rdf:Description>
                    <dcterms:W3CDTF>2017-04-18T18:04:36Z</dcterms:W3CDTF>
                  </rdf:Description>
                </dcterms:created>
              </rdf:Description>
            </rdf:RDF>
          </COPASI>
        </annotation>
      </parameter>
    </listOfParameters>
    <listOfReactions>
      <reaction metaid="COPASI66" id="Rho_turnover" name="Rho turnover" reversible="false">
        <annotation>
          <COPASI xmlns="http://www.copasi.org/static/sbml">
            <rdf:RDF xmlns:dcterms="http://purl.org/dc/terms/" xmlns:rdf="http://www.w3.org/1999/02/22-rdf-syntax-ns#">
              <rdf:Description rdf:about="#COPASI66">
                <dcterms:created>
                  <rdf:Description>
                    <dcterms:W3CDTF>2017-03-01T12:20:05Z</dcterms:W3CDTF>
                  </rdf:Description>
                </dcterms:created>
              </rdf:Description>
            </rdf:RDF>
          </COPASI>
        </annotation>
        <listOfReactants>
          <speciesReference species="RhoAgtp" stoichiometry="1"/>
        </listOfReactants>
        <listOfProducts>
          <speciesReference species="RhoAgdp" stoichiometry="1"/>
        </listOfProducts>
        <kineticLaw>
          <math xmlns="http://www.w3.org/1998/Math/MathML">
            <apply>
              <times/>
              <ci> rear </ci>
              <ci> k1 </ci>
              <ci> RhoAgtp </ci>
            </apply>
          </math>
          <listOfParameters>
            <parameter id="k1" name="k1" value="0.01"/>
          </listOfParameters>
        </kineticLaw>
      </reaction>
      <reaction metaid="COPASI67" id="Rock_turnover" name="Rock turnover" reversible="false">
        <annotation>
          <COPASI xmlns="http://www.copasi.org/static/sbml">
            <rdf:RDF xmlns:dcterms="http://purl.org/dc/terms/" xmlns:rdf="http://www.w3.org/1999/02/22-rdf-syntax-ns#">
              <rdf:Description rdf:about="#COPASI67">
                <dcterms:created>
                  <rdf:Description>
                    <dcterms:W3CDTF>2017-03-01T15:13:28Z</dcterms:W3CDTF>
                  </rdf:Description>
                </dcterms:created>
              </rdf:Description>
            </rdf:RDF>
          </COPASI>
        </annotation>
        <listOfReactants>
          <speciesReference species="Rock1a" stoichiometry="1"/>
        </listOfReactants>
        <listOfProducts>
          <speciesReference species="Rock1i" stoichiometry="1"/>
        </listOfProducts>
        <kineticLaw>
          <math xmlns="http://www.w3.org/1998/Math/MathML">
            <apply>
              <times/>
              <ci> rear </ci>
              <ci> PKN2___ROCK </ci>
              <ci> Rock1a </ci>
            </apply>
          </math>
        </kineticLaw>
      </reaction>
      <reaction metaid="COPASI68" id="Pkn2_turnover" name="Pkn2 turnover" reversible="false">
        <annotation>
          <COPASI xmlns="http://www.copasi.org/static/sbml">
            <rdf:RDF xmlns:dcterms="http://purl.org/dc/terms/" xmlns:rdf="http://www.w3.org/1999/02/22-rdf-syntax-ns#">
              <rdf:Description rdf:about="#COPASI68">
                <dcterms:created>
                  <rdf:Description>
                    <dcterms:W3CDTF>2017-04-06T16:55:13Z</dcterms:W3CDTF>
                  </rdf:Description>
                </dcterms:created>
              </rdf:Description>
            </rdf:RDF>
          </COPASI>
        </annotation>
        <listOfReactants>
          <speciesReference species="PKN2a" stoichiometry="1"/>
        </listOfReactants>
        <listOfProducts>
          <speciesReference species="PKN2i" stoichiometry="1"/>
        </listOfProducts>
        <kineticLaw>
          <math xmlns="http://www.w3.org/1998/Math/MathML">
            <apply>
              <times/>
              <ci> rear </ci>
              <ci> PKN2___ROCK </ci>
              <ci> PKN2a </ci>
            </apply>
          </math>
        </kineticLaw>
      </reaction>
      <reaction metaid="COPASI69" id="DRF_turnover" name="DRF turnover" reversible="false">
        <annotation>
          <COPASI xmlns="http://www.copasi.org/static/sbml">
            <rdf:RDF xmlns:dcterms="http://purl.org/dc/terms/" xmlns:rdf="http://www.w3.org/1999/02/22-rdf-syntax-ns#">
              <rdf:Description rdf:about="#COPASI69">
                <dcterms:created>
                  <rdf:Description>
                    <dcterms:W3CDTF>2017-04-03T16:11:55Z</dcterms:W3CDTF>
                  </rdf:Description>
                </dcterms:created>
              </rdf:Description>
            </rdf:RDF>
          </COPASI>
        </annotation>
        <listOfReactants>
          <speciesReference species="DRFa" stoichiometry="1"/>
        </listOfReactants>
        <listOfProducts>
          <speciesReference species="DRFi" stoichiometry="1"/>
        </listOfProducts>
        <kineticLaw>
          <math xmlns="http://www.w3.org/1998/Math/MathML">
            <apply>
              <times/>
              <ci> rear </ci>
              <ci> k1 </ci>
              <ci> DRFa </ci>
            </apply>
          </math>
          <listOfParameters>
            <parameter id="k1" name="k1" value="0.01"/>
          </listOfParameters>
        </kineticLaw>
      </reaction>
      <reaction metaid="COPASI70" id="LIMK_turnover" name="LIMK turnover" reversible="false">
        <annotation>
          <COPASI xmlns="http://www.copasi.org/static/sbml">
            <rdf:RDF xmlns:dcterms="http://purl.org/dc/terms/" xmlns:rdf="http://www.w3.org/1999/02/22-rdf-syntax-ns#">
              <rdf:Description rdf:about="#COPASI70">
                <dcterms:created>
                  <rdf:Description>
                    <dcterms:W3CDTF>2017-04-03T16:10:34Z</dcterms:W3CDTF>
                  </rdf:Description>
                </dcterms:created>
              </rdf:Description>
            </rdf:RDF>
          </COPASI>
        </annotation>
        <listOfReactants>
          <speciesReference species="LIMKa" stoichiometry="1"/>
        </listOfReactants>
        <listOfProducts>
          <speciesReference species="LIMKi" stoichiometry="1"/>
        </listOfProducts>
        <kineticLaw>
          <math xmlns="http://www.w3.org/1998/Math/MathML">
            <apply>
              <times/>
              <ci> rear </ci>
              <ci> k1 </ci>
              <ci> LIMKa </ci>
            </apply>
          </math>
          <listOfParameters>
            <parameter id="k1" name="k1" value="0.01"/>
          </listOfParameters>
        </kineticLaw>
      </reaction>
      <reaction metaid="COPASI71" id="Actin_turnover" name="Actin turnover" reversible="false">
        <annotation>
          <COPASI xmlns="http://www.copasi.org/static/sbml">
            <rdf:RDF xmlns:dcterms="http://purl.org/dc/terms/" xmlns:rdf="http://www.w3.org/1999/02/22-rdf-syntax-ns#">
              <rdf:Description rdf:about="#COPASI71">
                <dcterms:created>
                  <rdf:Description>
                    <dcterms:W3CDTF>2017-04-03T16:10:39Z</dcterms:W3CDTF>
                  </rdf:Description>
                </dcterms:created>
              </rdf:Description>
            </rdf:RDF>
          </COPASI>
        </annotation>
        <listOfReactants>
          <speciesReference species="Actinf" stoichiometry="1"/>
        </listOfReactants>
        <listOfProducts>
          <speciesReference species="Actinag" stoichiometry="1"/>
        </listOfProducts>
        <kineticLaw>
          <math xmlns="http://www.w3.org/1998/Math/MathML">
            <apply>
              <times/>
              <ci> rear </ci>
              <ci> k1 </ci>
              <ci> Actinf </ci>
            </apply>
          </math>
          <listOfParameters>
            <parameter id="k1" name="k1" value="0.01"/>
          </listOfParameters>
        </kineticLaw>
      </reaction>
      <reaction metaid="COPASI72" id="Tension_Cav1" name="Tension.Cav1" reversible="false">
        <annotation>
          <COPASI xmlns="http://www.copasi.org/static/sbml">
            <rdf:RDF xmlns:dcterms="http://purl.org/dc/terms/" xmlns:rdf="http://www.w3.org/1999/02/22-rdf-syntax-ns#">
              <rdf:Description rdf:about="#COPASI72">
                <dcterms:created>
                  <rdf:Description>
                    <dcterms:W3CDTF>2017-04-03T16:36:26Z</dcterms:W3CDTF>
                  </rdf:Description>
                </dcterms:created>
              </rdf:Description>
            </rdf:RDF>
          </COPASI>
        </annotation>
        <listOfReactants>
          <speciesReference species="Tension_D" stoichiometry="1"/>
          <speciesReference species="Cav1i" stoichiometry="1"/>
        </listOfReactants>
        <listOfProducts>
          <speciesReference species="Tension_D" stoichiometry="1"/>
          <speciesReference species="Cav1a" stoichiometry="1"/>
        </listOfProducts>
        <kineticLaw>
          <math xmlns="http://www.w3.org/1998/Math/MathML">
            <apply>
              <times/>
              <ci> rear </ci>
              <ci> k1 </ci>
              <ci> Tension_D </ci>
              <ci> Cav1i </ci>
            </apply>
          </math>
          <listOfParameters>
            <parameter id="k1" name="k1" value="0.01"/>
          </listOfParameters>
        </kineticLaw>
      </reaction>
      <reaction metaid="COPASI73" id="Tension_increase" name="Tension increase" reversible="false">
        <annotation>
          <COPASI xmlns="http://www.copasi.org/static/sbml">
            <rdf:RDF xmlns:dcterms="http://purl.org/dc/terms/" xmlns:rdf="http://www.w3.org/1999/02/22-rdf-syntax-ns#">
              <rdf:Description rdf:about="#COPASI73">
                <dcterms:created>
                  <rdf:Description>
                    <dcterms:W3CDTF>2017-04-03T16:42:01Z</dcterms:W3CDTF>
                  </rdf:Description>
                </dcterms:created>
              </rdf:Description>
            </rdf:RDF>
          </COPASI>
        </annotation>
        <listOfReactants>
          <speciesReference species="Tension_D" stoichiometry="1"/>
        </listOfReactants>
        <listOfProducts>
          <speciesReference species="Tension_I" stoichiometry="1"/>
        </listOfProducts>
        <kineticLaw>
          <math xmlns="http://www.w3.org/1998/Math/MathML">
            <apply>
              <times/>
              <ci> rear </ci>
              <ci> k1 </ci>
              <ci> Tension_D </ci>
            </apply>
          </math>
          <listOfParameters>
            <parameter id="k1" name="k1" value="0.01"/>
          </listOfParameters>
        </kineticLaw>
      </reaction>
      <reaction metaid="COPASI74" id="Recoil_relaxation" name="Recoil relaxation" reversible="false">
        <annotation>
          <COPASI xmlns="http://www.copasi.org/static/sbml">
            <rdf:RDF xmlns:dcterms="http://purl.org/dc/terms/" xmlns:rdf="http://www.w3.org/1999/02/22-rdf-syntax-ns#">
              <rdf:Description rdf:about="#COPASI74">
                <dcterms:created>
                  <rdf:Description>
                    <dcterms:W3CDTF>2017-04-03T16:44:09Z</dcterms:W3CDTF>
                  </rdf:Description>
                </dcterms:created>
              </rdf:Description>
            </rdf:RDF>
          </COPASI>
        </annotation>
        <listOfReactants>
          <speciesReference species="Recoil_Fast" stoichiometry="1"/>
        </listOfReactants>
        <listOfProducts>
          <speciesReference species="Recoil_Slow" stoichiometry="1"/>
        </listOfProducts>
        <kineticLaw>
          <math xmlns="http://www.w3.org/1998/Math/MathML">
            <apply>
              <times/>
              <ci> rear </ci>
              <ci> k1 </ci>
              <ci> Recoil_Fast </ci>
            </apply>
          </math>
          <listOfParameters>
            <parameter id="k1" name="k1" value="0.01"/>
          </listOfParameters>
        </kineticLaw>
      </reaction>
      <reaction metaid="COPASI75" id="Actomyo_relax" name="Actomyo relax" reversible="false">
        <annotation>
          <COPASI xmlns="http://www.copasi.org/static/sbml">
            <rdf:RDF xmlns:dcterms="http://purl.org/dc/terms/" xmlns:rdf="http://www.w3.org/1999/02/22-rdf-syntax-ns#">
              <rdf:Description rdf:about="#COPASI75">
                <dcterms:created>
                  <rdf:Description>
                    <dcterms:W3CDTF>2017-04-03T16:44:43Z</dcterms:W3CDTF>
                  </rdf:Description>
                </dcterms:created>
              </rdf:Description>
            </rdf:RDF>
          </COPASI>
        </annotation>
        <listOfReactants>
          <speciesReference species="Actomyo_High" stoichiometry="1"/>
        </listOfReactants>
        <listOfProducts>
          <speciesReference species="Actomyo_Low" stoichiometry="1"/>
        </listOfProducts>
        <kineticLaw>
          <math xmlns="http://www.w3.org/1998/Math/MathML">
            <apply>
              <times/>
              <ci> rear </ci>
              <ci> k1 </ci>
              <ci> Actomyo_High </ci>
            </apply>
          </math>
          <listOfParameters>
            <parameter id="k1" name="k1" value="0.01"/>
          </listOfParameters>
        </kineticLaw>
      </reaction>
      <reaction metaid="COPASI76" id="Polcont_relax" name="Polcont relax" reversible="false">
        <annotation>
          <COPASI xmlns="http://www.copasi.org/static/sbml">
            <rdf:RDF xmlns:dcterms="http://purl.org/dc/terms/" xmlns:rdf="http://www.w3.org/1999/02/22-rdf-syntax-ns#">
              <rdf:Description rdf:about="#COPASI76">
                <dcterms:created>
                  <rdf:Description>
                    <dcterms:W3CDTF>2017-04-03T16:45:28Z</dcterms:W3CDTF>
                  </rdf:Description>
                </dcterms:created>
              </rdf:Description>
            </rdf:RDF>
          </COPASI>
        </annotation>
        <listOfReactants>
          <speciesReference species="Polcont_High" stoichiometry="1"/>
        </listOfReactants>
        <listOfProducts>
          <speciesReference species="Polcont_Low" stoichiometry="1"/>
        </listOfProducts>
        <kineticLaw>
          <math xmlns="http://www.w3.org/1998/Math/MathML">
            <apply>
              <times/>
              <ci> rear </ci>
              <ci> k1 </ci>
              <ci> Polcont_High </ci>
            </apply>
          </math>
          <listOfParameters>
            <parameter id="k1" name="k1" value="0.001"/>
          </listOfParameters>
        </kineticLaw>
      </reaction>
      <reaction metaid="COPASI77" id="pMLCa_Actomyo" name="pMLCa.Actomyo" reversible="false">
        <annotation>
          <COPASI xmlns="http://www.copasi.org/static/sbml">
            <rdf:RDF xmlns:dcterms="http://purl.org/dc/terms/" xmlns:rdf="http://www.w3.org/1999/02/22-rdf-syntax-ns#">
              <rdf:Description rdf:about="#COPASI77">
                <dcterms:created>
                  <rdf:Description>
                    <dcterms:W3CDTF>2017-04-03T16:57:27Z</dcterms:W3CDTF>
                  </rdf:Description>
                </dcterms:created>
              </rdf:Description>
            </rdf:RDF>
          </COPASI>
        </annotation>
        <listOfReactants>
          <speciesReference species="pMLCa" stoichiometry="1"/>
          <speciesReference species="Actomyo_Low" stoichiometry="1"/>
          <speciesReference species="Actinf" stoichiometry="1"/>
        </listOfReactants>
        <listOfProducts>
          <speciesReference species="pMLCa" stoichiometry="1"/>
          <speciesReference species="Actomyo_High" stoichiometry="1"/>
          <speciesReference species="Actinf" stoichiometry="1"/>
        </listOfProducts>
        <kineticLaw>
          <math xmlns="http://www.w3.org/1998/Math/MathML">
            <apply>
              <times/>
              <ci> rear </ci>
              <ci> k1 </ci>
              <ci> pMLCa </ci>
              <ci> Actomyo_Low </ci>
              <ci> Actinf </ci>
            </apply>
          </math>
          <listOfParameters>
            <parameter id="k1" name="k1" value="1e-05"/>
          </listOfParameters>
        </kineticLaw>
      </reaction>
      <reaction metaid="COPASI78" id="Cav_turnover" name="Cav turnover" reversible="false">
        <annotation>
          <COPASI xmlns="http://www.copasi.org/static/sbml">
            <rdf:RDF xmlns:dcterms="http://purl.org/dc/terms/" xmlns:rdf="http://www.w3.org/1999/02/22-rdf-syntax-ns#">
              <rdf:Description rdf:about="#COPASI78">
                <dcterms:created>
                  <rdf:Description>
                    <dcterms:W3CDTF>2017-04-18T18:00:06Z</dcterms:W3CDTF>
                  </rdf:Description>
                </dcterms:created>
              </rdf:Description>
            </rdf:RDF>
          </COPASI>
        </annotation>
        <listOfReactants>
          <speciesReference species="Cav1a" stoichiometry="1"/>
        </listOfReactants>
        <listOfProducts>
          <speciesReference species="Cav1i" stoichiometry="1"/>
        </listOfProducts>
        <kineticLaw>
          <math xmlns="http://www.w3.org/1998/Math/MathML">
            <apply>
              <times/>
              <ci> rear </ci>
              <ci> k1 </ci>
              <ci> Cav1a </ci>
            </apply>
          </math>
          <listOfParameters>
            <parameter id="k1" name="k1" value="0.01"/>
          </listOfParameters>
        </kineticLaw>
      </reaction>
      <reaction metaid="COPASI79" id="Gef_turnover" name="Gef turnover" reversible="false">
        <annotation>
          <COPASI xmlns="http://www.copasi.org/static/sbml">
            <rdf:RDF xmlns:dcterms="http://purl.org/dc/terms/" xmlns:rdf="http://www.w3.org/1999/02/22-rdf-syntax-ns#">
              <rdf:Description rdf:about="#COPASI79">
                <dcterms:created>
                  <rdf:Description>
                    <dcterms:W3CDTF>2017-04-18T17:56:49Z</dcterms:W3CDTF>
                  </rdf:Description>
                </dcterms:created>
              </rdf:Description>
            </rdf:RDF>
          </COPASI>
        </annotation>
        <listOfReactants>
          <speciesReference species="Ect2a" stoichiometry="1"/>
        </listOfReactants>
        <listOfProducts>
          <speciesReference species="Ect2i" stoichiometry="1"/>
        </listOfProducts>
        <kineticLaw>
          <math xmlns="http://www.w3.org/1998/Math/MathML">
            <apply>
              <times/>
              <ci> rear </ci>
              <ci> k1 </ci>
              <ci> Ect2a </ci>
            </apply>
          </math>
          <listOfParameters>
            <parameter id="k1" name="k1" value="0.01"/>
          </listOfParameters>
        </kineticLaw>
      </reaction>
      <reaction metaid="COPASI80" id="RhoA_Rock1__forward" name="RhoA-Rock1 (forward)" reversible="false">
        <annotation>
          <COPASI xmlns="http://www.copasi.org/static/sbml">
            <rdf:RDF xmlns:dcterms="http://purl.org/dc/terms/" xmlns:rdf="http://www.w3.org/1999/02/22-rdf-syntax-ns#">
              <rdf:Description rdf:about="#COPASI80">
                <dcterms:created>
                  <rdf:Description>
                    <dcterms:W3CDTF>2020-06-03T21:21:39Z</dcterms:W3CDTF>
                  </rdf:Description>
                </dcterms:created>
              </rdf:Description>
            </rdf:RDF>
          </COPASI>
        </annotation>
        <listOfReactants>
          <speciesReference species="RhoAgtp" stoichiometry="1"/>
          <speciesReference species="Rock1i" stoichiometry="1"/>
        </listOfReactants>
        <listOfProducts>
          <speciesReference species="RhoA_Rock1" stoichiometry="1"/>
        </listOfProducts>
        <kineticLaw>
          <math xmlns="http://www.w3.org/1998/Math/MathML">
            <apply>
              <times/>
              <ci> rear </ci>
              <ci> k1 </ci>
              <ci> RhoAgtp </ci>
              <ci> Rock1i </ci>
            </apply>
          </math>
          <listOfParameters>
            <parameter id="k1" name="k1" value="0.001"/>
          </listOfParameters>
        </kineticLaw>
      </reaction>
      <reaction metaid="COPASI81" id="RhoA_Rock1__backward" name="RhoA-Rock1 (backward)" reversible="false">
        <annotation>
          <COPASI xmlns="http://www.copasi.org/static/sbml">
            <rdf:RDF xmlns:dcterms="http://purl.org/dc/terms/" xmlns:rdf="http://www.w3.org/1999/02/22-rdf-syntax-ns#">
              <rdf:Description rdf:about="#COPASI81">
                <dcterms:created>
                  <rdf:Description>
                    <dcterms:W3CDTF>2020-06-03T21:21:39Z</dcterms:W3CDTF>
                  </rdf:Description>
                </dcterms:created>
              </rdf:Description>
            </rdf:RDF>
          </COPASI>
        </annotation>
        <listOfReactants>
          <speciesReference species="RhoA_Rock1" stoichiometry="1"/>
        </listOfReactants>
        <listOfProducts>
          <speciesReference species="RhoAgtp" stoichiometry="1"/>
          <speciesReference species="Rock1i" stoichiometry="1"/>
        </listOfProducts>
        <kineticLaw>
          <math xmlns="http://www.w3.org/1998/Math/MathML">
            <apply>
              <times/>
              <ci> rear </ci>
              <ci> k1 </ci>
              <ci> RhoA_Rock1 </ci>
            </apply>
          </math>
          <listOfParameters>
            <parameter id="k1" name="k1" value="0.0001"/>
          </listOfParameters>
        </kineticLaw>
      </reaction>
      <reaction metaid="COPASI82" id="Rock1_act__forward" name="Rock1 act (forward)" reversible="false">
        <annotation>
          <COPASI xmlns="http://www.copasi.org/static/sbml">
            <rdf:RDF xmlns:dcterms="http://purl.org/dc/terms/" xmlns:rdf="http://www.w3.org/1999/02/22-rdf-syntax-ns#">
              <rdf:Description rdf:about="#COPASI82">
                <dcterms:created>
                  <rdf:Description>
                    <dcterms:W3CDTF>2020-06-03T21:21:39Z</dcterms:W3CDTF>
                  </rdf:Description>
                </dcterms:created>
              </rdf:Description>
            </rdf:RDF>
          </COPASI>
        </annotation>
        <listOfReactants>
          <speciesReference species="RhoA_Rock1" stoichiometry="1"/>
        </listOfReactants>
        <listOfProducts>
          <speciesReference species="Rock1a" stoichiometry="1"/>
          <speciesReference species="RhoAgdp" stoichiometry="1"/>
        </listOfProducts>
        <kineticLaw>
          <math xmlns="http://www.w3.org/1998/Math/MathML">
            <apply>
              <times/>
              <ci> rear </ci>
              <ci> k1 </ci>
              <ci> RhoA_Rock1 </ci>
            </apply>
          </math>
          <listOfParameters>
            <parameter id="k1" name="k1" value="0.1"/>
          </listOfParameters>
        </kineticLaw>
      </reaction>
      <reaction metaid="COPASI83" id="Rock1_act__backward" name="Rock1 act (backward)" reversible="false">
        <annotation>
          <COPASI xmlns="http://www.copasi.org/static/sbml">
            <rdf:RDF xmlns:dcterms="http://purl.org/dc/terms/" xmlns:rdf="http://www.w3.org/1999/02/22-rdf-syntax-ns#">
              <rdf:Description rdf:about="#COPASI83">
                <dcterms:created>
                  <rdf:Description>
                    <dcterms:W3CDTF>2020-06-03T21:21:39Z</dcterms:W3CDTF>
                  </rdf:Description>
                </dcterms:created>
              </rdf:Description>
            </rdf:RDF>
          </COPASI>
        </annotation>
        <listOfReactants>
          <speciesReference species="Rock1a" stoichiometry="1"/>
          <speciesReference species="RhoAgdp" stoichiometry="1"/>
        </listOfReactants>
        <listOfProducts>
          <speciesReference species="RhoA_Rock1" stoichiometry="1"/>
        </listOfProducts>
        <kineticLaw>
          <math xmlns="http://www.w3.org/1998/Math/MathML">
            <apply>
              <times/>
              <ci> rear </ci>
              <ci> k1 </ci>
              <ci> Rock1a </ci>
              <ci> RhoAgdp </ci>
            </apply>
          </math>
          <listOfParameters>
            <parameter id="k1" name="k1" value="0.01"/>
          </listOfParameters>
        </kineticLaw>
      </reaction>
      <reaction metaid="COPASI84" id="RhoA_DRF__forward" name="RhoA-DRF (forward)" reversible="false">
        <annotation>
          <COPASI xmlns="http://www.copasi.org/static/sbml">
            <rdf:RDF xmlns:dcterms="http://purl.org/dc/terms/" xmlns:rdf="http://www.w3.org/1999/02/22-rdf-syntax-ns#">
              <rdf:Description rdf:about="#COPASI84">
                <dcterms:created>
                  <rdf:Description>
                    <dcterms:W3CDTF>2020-06-03T21:21:39Z</dcterms:W3CDTF>
                  </rdf:Description>
                </dcterms:created>
              </rdf:Description>
            </rdf:RDF>
          </COPASI>
        </annotation>
        <listOfReactants>
          <speciesReference species="RhoAgtp" stoichiometry="1"/>
          <speciesReference species="DRFi" stoichiometry="1"/>
        </listOfReactants>
        <listOfProducts>
          <speciesReference species="RhoA_Drf" stoichiometry="1"/>
        </listOfProducts>
        <kineticLaw>
          <math xmlns="http://www.w3.org/1998/Math/MathML">
            <apply>
              <times/>
              <ci> rear </ci>
              <ci> k1 </ci>
              <ci> RhoAgtp </ci>
              <ci> DRFi </ci>
            </apply>
          </math>
          <listOfParameters>
            <parameter id="k1" name="k1" value="0.001"/>
          </listOfParameters>
        </kineticLaw>
      </reaction>
      <reaction metaid="COPASI85" id="RhoA_DRF__backward" name="RhoA-DRF (backward)" reversible="false">
        <annotation>
          <COPASI xmlns="http://www.copasi.org/static/sbml">
            <rdf:RDF xmlns:dcterms="http://purl.org/dc/terms/" xmlns:rdf="http://www.w3.org/1999/02/22-rdf-syntax-ns#">
              <rdf:Description rdf:about="#COPASI85">
                <dcterms:created>
                  <rdf:Description>
                    <dcterms:W3CDTF>2020-06-03T21:21:39Z</dcterms:W3CDTF>
                  </rdf:Description>
                </dcterms:created>
              </rdf:Description>
            </rdf:RDF>
          </COPASI>
        </annotation>
        <listOfReactants>
          <speciesReference species="RhoA_Drf" stoichiometry="1"/>
        </listOfReactants>
        <listOfProducts>
          <speciesReference species="RhoAgtp" stoichiometry="1"/>
          <speciesReference species="DRFi" stoichiometry="1"/>
        </listOfProducts>
        <kineticLaw>
          <math xmlns="http://www.w3.org/1998/Math/MathML">
            <apply>
              <times/>
              <ci> rear </ci>
              <ci> k1 </ci>
              <ci> RhoA_Drf </ci>
            </apply>
          </math>
          <listOfParameters>
            <parameter id="k1" name="k1" value="0.0001"/>
          </listOfParameters>
        </kineticLaw>
      </reaction>
      <reaction metaid="COPASI86" id="RhoA_PKN2__forward" name="RhoA-PKN2 (forward)" reversible="false">
        <annotation>
          <COPASI xmlns="http://www.copasi.org/static/sbml">
            <rdf:RDF xmlns:dcterms="http://purl.org/dc/terms/" xmlns:rdf="http://www.w3.org/1999/02/22-rdf-syntax-ns#">
              <rdf:Description rdf:about="#COPASI86">
                <dcterms:created>
                  <rdf:Description>
                    <dcterms:W3CDTF>2020-06-03T21:21:39Z</dcterms:W3CDTF>
                  </rdf:Description>
                </dcterms:created>
              </rdf:Description>
            </rdf:RDF>
          </COPASI>
        </annotation>
        <listOfReactants>
          <speciesReference species="RhoAgtp" stoichiometry="1"/>
          <speciesReference species="PKN2i" stoichiometry="1"/>
        </listOfReactants>
        <listOfProducts>
          <speciesReference species="RhoA_PKN2" stoichiometry="1"/>
        </listOfProducts>
        <kineticLaw>
          <math xmlns="http://www.w3.org/1998/Math/MathML">
            <apply>
              <times/>
              <ci> rear </ci>
              <ci> k1 </ci>
              <ci> RhoAgtp </ci>
              <ci> PKN2i </ci>
            </apply>
          </math>
          <listOfParameters>
            <parameter id="k1" name="k1" value="0.001"/>
          </listOfParameters>
        </kineticLaw>
      </reaction>
      <reaction metaid="COPASI87" id="RhoA_PKN2__backward" name="RhoA-PKN2 (backward)" reversible="false">
        <annotation>
          <COPASI xmlns="http://www.copasi.org/static/sbml">
            <rdf:RDF xmlns:dcterms="http://purl.org/dc/terms/" xmlns:rdf="http://www.w3.org/1999/02/22-rdf-syntax-ns#">
              <rdf:Description rdf:about="#COPASI87">
                <dcterms:created>
                  <rdf:Description>
                    <dcterms:W3CDTF>2020-06-03T21:21:39Z</dcterms:W3CDTF>
                  </rdf:Description>
                </dcterms:created>
              </rdf:Description>
            </rdf:RDF>
          </COPASI>
        </annotation>
        <listOfReactants>
          <speciesReference species="RhoA_PKN2" stoichiometry="1"/>
        </listOfReactants>
        <listOfProducts>
          <speciesReference species="RhoAgtp" stoichiometry="1"/>
          <speciesReference species="PKN2i" stoichiometry="1"/>
        </listOfProducts>
        <kineticLaw>
          <math xmlns="http://www.w3.org/1998/Math/MathML">
            <apply>
              <times/>
              <ci> rear </ci>
              <ci> k1 </ci>
              <ci> RhoA_PKN2 </ci>
            </apply>
          </math>
          <listOfParameters>
            <parameter id="k1" name="k1" value="0.0001"/>
          </listOfParameters>
        </kineticLaw>
      </reaction>
      <reaction metaid="COPASI88" id="PKN2_act__forward" name="PKN2 act (forward)" reversible="false">
        <annotation>
          <COPASI xmlns="http://www.copasi.org/static/sbml">
            <rdf:RDF xmlns:dcterms="http://purl.org/dc/terms/" xmlns:rdf="http://www.w3.org/1999/02/22-rdf-syntax-ns#">
              <rdf:Description rdf:about="#COPASI88">
                <dcterms:created>
                  <rdf:Description>
                    <dcterms:W3CDTF>2020-06-03T21:21:39Z</dcterms:W3CDTF>
                  </rdf:Description>
                </dcterms:created>
              </rdf:Description>
            </rdf:RDF>
          </COPASI>
        </annotation>
        <listOfReactants>
          <speciesReference species="RhoA_PKN2" stoichiometry="1"/>
        </listOfReactants>
        <listOfProducts>
          <speciesReference species="PKN2a" stoichiometry="1"/>
          <speciesReference species="RhoAgdp" stoichiometry="1"/>
        </listOfProducts>
        <kineticLaw>
          <math xmlns="http://www.w3.org/1998/Math/MathML">
            <apply>
              <times/>
              <ci> rear </ci>
              <ci> k1 </ci>
              <ci> RhoA_PKN2 </ci>
            </apply>
          </math>
          <listOfParameters>
            <parameter id="k1" name="k1" value="0.1"/>
          </listOfParameters>
        </kineticLaw>
      </reaction>
      <reaction metaid="COPASI89" id="PKN2_act__backward" name="PKN2 act (backward)" reversible="false">
        <annotation>
          <COPASI xmlns="http://www.copasi.org/static/sbml">
            <rdf:RDF xmlns:dcterms="http://purl.org/dc/terms/" xmlns:rdf="http://www.w3.org/1999/02/22-rdf-syntax-ns#">
              <rdf:Description rdf:about="#COPASI89">
                <dcterms:created>
                  <rdf:Description>
                    <dcterms:W3CDTF>2020-06-03T21:21:39Z</dcterms:W3CDTF>
                  </rdf:Description>
                </dcterms:created>
              </rdf:Description>
            </rdf:RDF>
          </COPASI>
        </annotation>
        <listOfReactants>
          <speciesReference species="PKN2a" stoichiometry="1"/>
          <speciesReference species="RhoAgdp" stoichiometry="1"/>
        </listOfReactants>
        <listOfProducts>
          <speciesReference species="RhoA_PKN2" stoichiometry="1"/>
        </listOfProducts>
        <kineticLaw>
          <math xmlns="http://www.w3.org/1998/Math/MathML">
            <apply>
              <times/>
              <ci> rear </ci>
              <ci> k1 </ci>
              <ci> PKN2a </ci>
              <ci> RhoAgdp </ci>
            </apply>
          </math>
          <listOfParameters>
            <parameter id="k1" name="k1" value="0.01"/>
          </listOfParameters>
        </kineticLaw>
      </reaction>
      <reaction metaid="COPASI90" id="DRF_act__forward" name="DRF act (forward)" reversible="false">
        <annotation>
          <COPASI xmlns="http://www.copasi.org/static/sbml">
            <rdf:RDF xmlns:dcterms="http://purl.org/dc/terms/" xmlns:rdf="http://www.w3.org/1999/02/22-rdf-syntax-ns#">
              <rdf:Description rdf:about="#COPASI90">
                <dcterms:created>
                  <rdf:Description>
                    <dcterms:W3CDTF>2020-06-03T21:21:39Z</dcterms:W3CDTF>
                  </rdf:Description>
                </dcterms:created>
              </rdf:Description>
            </rdf:RDF>
          </COPASI>
        </annotation>
        <listOfReactants>
          <speciesReference species="RhoA_Drf" stoichiometry="1"/>
        </listOfReactants>
        <listOfProducts>
          <speciesReference species="DRFa" stoichiometry="1"/>
          <speciesReference species="RhoAgdp" stoichiometry="1"/>
        </listOfProducts>
        <kineticLaw>
          <math xmlns="http://www.w3.org/1998/Math/MathML">
            <apply>
              <times/>
              <ci> rear </ci>
              <ci> k1 </ci>
              <ci> RhoA_Drf </ci>
            </apply>
          </math>
          <listOfParameters>
            <parameter id="k1" name="k1" value="0.1"/>
          </listOfParameters>
        </kineticLaw>
      </reaction>
      <reaction metaid="COPASI91" id="DRF_act__backward" name="DRF act (backward)" reversible="false">
        <annotation>
          <COPASI xmlns="http://www.copasi.org/static/sbml">
            <rdf:RDF xmlns:dcterms="http://purl.org/dc/terms/" xmlns:rdf="http://www.w3.org/1999/02/22-rdf-syntax-ns#">
              <rdf:Description rdf:about="#COPASI91">
                <dcterms:created>
                  <rdf:Description>
                    <dcterms:W3CDTF>2020-06-03T21:21:39Z</dcterms:W3CDTF>
                  </rdf:Description>
                </dcterms:created>
              </rdf:Description>
            </rdf:RDF>
          </COPASI>
        </annotation>
        <listOfReactants>
          <speciesReference species="DRFa" stoichiometry="1"/>
          <speciesReference species="RhoAgdp" stoichiometry="1"/>
        </listOfReactants>
        <listOfProducts>
          <speciesReference species="RhoA_Drf" stoichiometry="1"/>
        </listOfProducts>
        <kineticLaw>
          <math xmlns="http://www.w3.org/1998/Math/MathML">
            <apply>
              <times/>
              <ci> rear </ci>
              <ci> k1 </ci>
              <ci> DRFa </ci>
              <ci> RhoAgdp </ci>
            </apply>
          </math>
          <listOfParameters>
            <parameter id="k1" name="k1" value="0.01"/>
          </listOfParameters>
        </kineticLaw>
      </reaction>
      <reaction metaid="COPASI92" id="ROCK1_LIMK__forward" name="ROCK1-LIMK (forward)" reversible="false">
        <annotation>
          <COPASI xmlns="http://www.copasi.org/static/sbml">
            <rdf:RDF xmlns:dcterms="http://purl.org/dc/terms/" xmlns:rdf="http://www.w3.org/1999/02/22-rdf-syntax-ns#">
              <rdf:Description rdf:about="#COPASI92">
                <dcterms:created>
                  <rdf:Description>
                    <dcterms:W3CDTF>2020-06-03T21:21:39Z</dcterms:W3CDTF>
                  </rdf:Description>
                </dcterms:created>
              </rdf:Description>
            </rdf:RDF>
          </COPASI>
        </annotation>
        <listOfReactants>
          <speciesReference species="Rock1a" stoichiometry="1"/>
          <speciesReference species="LIMKi" stoichiometry="1"/>
        </listOfReactants>
        <listOfProducts>
          <speciesReference species="ROCK1_LIMK" stoichiometry="1"/>
        </listOfProducts>
        <kineticLaw>
          <math xmlns="http://www.w3.org/1998/Math/MathML">
            <apply>
              <times/>
              <ci> rear </ci>
              <ci> k1 </ci>
              <ci> Rock1a </ci>
              <ci> LIMKi </ci>
            </apply>
          </math>
          <listOfParameters>
            <parameter id="k1" name="k1" value="0.001"/>
          </listOfParameters>
        </kineticLaw>
      </reaction>
      <reaction metaid="COPASI93" id="ROCK1_LIMK__backward" name="ROCK1-LIMK (backward)" reversible="false">
        <annotation>
          <COPASI xmlns="http://www.copasi.org/static/sbml">
            <rdf:RDF xmlns:dcterms="http://purl.org/dc/terms/" xmlns:rdf="http://www.w3.org/1999/02/22-rdf-syntax-ns#">
              <rdf:Description rdf:about="#COPASI93">
                <dcterms:created>
                  <rdf:Description>
                    <dcterms:W3CDTF>2020-06-03T21:21:39Z</dcterms:W3CDTF>
                  </rdf:Description>
                </dcterms:created>
              </rdf:Description>
            </rdf:RDF>
          </COPASI>
        </annotation>
        <listOfReactants>
          <speciesReference species="ROCK1_LIMK" stoichiometry="1"/>
        </listOfReactants>
        <listOfProducts>
          <speciesReference species="Rock1a" stoichiometry="1"/>
          <speciesReference species="LIMKi" stoichiometry="1"/>
        </listOfProducts>
        <kineticLaw>
          <math xmlns="http://www.w3.org/1998/Math/MathML">
            <apply>
              <times/>
              <ci> rear </ci>
              <ci> k1 </ci>
              <ci> ROCK1_LIMK </ci>
            </apply>
          </math>
          <listOfParameters>
            <parameter id="k1" name="k1" value="0.0001"/>
          </listOfParameters>
        </kineticLaw>
      </reaction>
      <reaction metaid="COPASI94" id="LIMK_act__forward" name="LIMK act (forward)" reversible="false">
        <annotation>
          <COPASI xmlns="http://www.copasi.org/static/sbml">
            <rdf:RDF xmlns:dcterms="http://purl.org/dc/terms/" xmlns:rdf="http://www.w3.org/1999/02/22-rdf-syntax-ns#">
              <rdf:Description rdf:about="#COPASI94">
                <dcterms:created>
                  <rdf:Description>
                    <dcterms:W3CDTF>2020-06-03T21:21:39Z</dcterms:W3CDTF>
                  </rdf:Description>
                </dcterms:created>
              </rdf:Description>
            </rdf:RDF>
          </COPASI>
        </annotation>
        <listOfReactants>
          <speciesReference species="ROCK1_LIMK" stoichiometry="1"/>
        </listOfReactants>
        <listOfProducts>
          <speciesReference species="LIMKa" stoichiometry="1"/>
          <speciesReference species="Rock1i" stoichiometry="1"/>
        </listOfProducts>
        <kineticLaw>
          <math xmlns="http://www.w3.org/1998/Math/MathML">
            <apply>
              <times/>
              <ci> rear </ci>
              <ci> k1 </ci>
              <ci> ROCK1_LIMK </ci>
            </apply>
          </math>
          <listOfParameters>
            <parameter id="k1" name="k1" value="0.01"/>
          </listOfParameters>
        </kineticLaw>
      </reaction>
      <reaction metaid="COPASI95" id="LIMK_act__backward" name="LIMK act (backward)" reversible="false">
        <annotation>
          <COPASI xmlns="http://www.copasi.org/static/sbml">
            <rdf:RDF xmlns:dcterms="http://purl.org/dc/terms/" xmlns:rdf="http://www.w3.org/1999/02/22-rdf-syntax-ns#">
              <rdf:Description rdf:about="#COPASI95">
                <dcterms:created>
                  <rdf:Description>
                    <dcterms:W3CDTF>2020-06-03T21:21:39Z</dcterms:W3CDTF>
                  </rdf:Description>
                </dcterms:created>
              </rdf:Description>
            </rdf:RDF>
          </COPASI>
        </annotation>
        <listOfReactants>
          <speciesReference species="LIMKa" stoichiometry="1"/>
          <speciesReference species="Rock1i" stoichiometry="1"/>
        </listOfReactants>
        <listOfProducts>
          <speciesReference species="ROCK1_LIMK" stoichiometry="1"/>
        </listOfProducts>
        <kineticLaw>
          <math xmlns="http://www.w3.org/1998/Math/MathML">
            <apply>
              <times/>
              <ci> rear </ci>
              <ci> k1 </ci>
              <ci> LIMKa </ci>
              <ci> Rock1i </ci>
            </apply>
          </math>
          <listOfParameters>
            <parameter id="k1" name="k1" value="0.001"/>
          </listOfParameters>
        </kineticLaw>
      </reaction>
      <reaction metaid="COPASI96" id="LIMK_Cofilin__forward" name="LIMK-Cofilin (forward)" reversible="false">
        <annotation>
          <COPASI xmlns="http://www.copasi.org/static/sbml">
            <rdf:RDF xmlns:dcterms="http://purl.org/dc/terms/" xmlns:rdf="http://www.w3.org/1999/02/22-rdf-syntax-ns#">
              <rdf:Description rdf:about="#COPASI96">
                <dcterms:created>
                  <rdf:Description>
                    <dcterms:W3CDTF>2020-06-03T21:21:39Z</dcterms:W3CDTF>
                  </rdf:Description>
                </dcterms:created>
              </rdf:Description>
            </rdf:RDF>
          </COPASI>
        </annotation>
        <listOfReactants>
          <speciesReference species="LIMKa" stoichiometry="1"/>
          <speciesReference species="Cofilina" stoichiometry="1"/>
        </listOfReactants>
        <listOfProducts>
          <speciesReference species="LIMK_Cofilin" stoichiometry="1"/>
        </listOfProducts>
        <kineticLaw>
          <math xmlns="http://www.w3.org/1998/Math/MathML">
            <apply>
              <times/>
              <ci> rear </ci>
              <ci> k1 </ci>
              <ci> LIMKa </ci>
              <ci> Cofilina </ci>
            </apply>
          </math>
          <listOfParameters>
            <parameter id="k1" name="k1" value="0.01"/>
          </listOfParameters>
        </kineticLaw>
      </reaction>
      <reaction metaid="COPASI97" id="LIMK_Cofilin__backward" name="LIMK-Cofilin (backward)" reversible="false">
        <annotation>
          <COPASI xmlns="http://www.copasi.org/static/sbml">
            <rdf:RDF xmlns:dcterms="http://purl.org/dc/terms/" xmlns:rdf="http://www.w3.org/1999/02/22-rdf-syntax-ns#">
              <rdf:Description rdf:about="#COPASI97">
                <dcterms:created>
                  <rdf:Description>
                    <dcterms:W3CDTF>2020-06-03T21:21:39Z</dcterms:W3CDTF>
                  </rdf:Description>
                </dcterms:created>
              </rdf:Description>
            </rdf:RDF>
          </COPASI>
        </annotation>
        <listOfReactants>
          <speciesReference species="LIMK_Cofilin" stoichiometry="1"/>
        </listOfReactants>
        <listOfProducts>
          <speciesReference species="LIMKa" stoichiometry="1"/>
          <speciesReference species="Cofilina" stoichiometry="1"/>
        </listOfProducts>
        <kineticLaw>
          <math xmlns="http://www.w3.org/1998/Math/MathML">
            <apply>
              <times/>
              <ci> rear </ci>
              <ci> k1 </ci>
              <ci> LIMK_Cofilin </ci>
            </apply>
          </math>
          <listOfParameters>
            <parameter id="k1" name="k1" value="0.001"/>
          </listOfParameters>
        </kineticLaw>
      </reaction>
      <reaction metaid="COPASI98" id="Cofilin_inact__forward" name="Cofilin inact (forward)" reversible="false">
        <annotation>
          <COPASI xmlns="http://www.copasi.org/static/sbml">
            <rdf:RDF xmlns:dcterms="http://purl.org/dc/terms/" xmlns:rdf="http://www.w3.org/1999/02/22-rdf-syntax-ns#">
              <rdf:Description rdf:about="#COPASI98">
                <dcterms:created>
                  <rdf:Description>
                    <dcterms:W3CDTF>2020-06-03T21:21:39Z</dcterms:W3CDTF>
                  </rdf:Description>
                </dcterms:created>
              </rdf:Description>
            </rdf:RDF>
          </COPASI>
        </annotation>
        <listOfReactants>
          <speciesReference species="LIMK_Cofilin" stoichiometry="1"/>
        </listOfReactants>
        <listOfProducts>
          <speciesReference species="LIMKi" stoichiometry="1"/>
          <speciesReference species="Cofilini" stoichiometry="1"/>
        </listOfProducts>
        <kineticLaw>
          <math xmlns="http://www.w3.org/1998/Math/MathML">
            <apply>
              <times/>
              <ci> rear </ci>
              <ci> k1 </ci>
              <ci> LIMK_Cofilin </ci>
            </apply>
          </math>
          <listOfParameters>
            <parameter id="k1" name="k1" value="0.01"/>
          </listOfParameters>
        </kineticLaw>
      </reaction>
      <reaction metaid="COPASI99" id="Cofilin_inact__backward" name="Cofilin inact (backward)" reversible="false">
        <annotation>
          <COPASI xmlns="http://www.copasi.org/static/sbml">
            <rdf:RDF xmlns:dcterms="http://purl.org/dc/terms/" xmlns:rdf="http://www.w3.org/1999/02/22-rdf-syntax-ns#">
              <rdf:Description rdf:about="#COPASI99">
                <dcterms:created>
                  <rdf:Description>
                    <dcterms:W3CDTF>2020-06-03T21:21:39Z</dcterms:W3CDTF>
                  </rdf:Description>
                </dcterms:created>
              </rdf:Description>
            </rdf:RDF>
          </COPASI>
        </annotation>
        <listOfReactants>
          <speciesReference species="LIMKi" stoichiometry="1"/>
          <speciesReference species="Cofilini" stoichiometry="1"/>
        </listOfReactants>
        <listOfProducts>
          <speciesReference species="LIMK_Cofilin" stoichiometry="1"/>
        </listOfProducts>
        <kineticLaw>
          <math xmlns="http://www.w3.org/1998/Math/MathML">
            <apply>
              <times/>
              <ci> rear </ci>
              <ci> k1 </ci>
              <ci> LIMKi </ci>
              <ci> Cofilini </ci>
            </apply>
          </math>
          <listOfParameters>
            <parameter id="k1" name="k1" value="0.001"/>
          </listOfParameters>
        </kineticLaw>
      </reaction>
      <reaction metaid="COPASI100" id="DRF_Actin__forward" name="DRF-Actin (forward)" reversible="false">
        <annotation>
          <COPASI xmlns="http://www.copasi.org/static/sbml">
            <rdf:RDF xmlns:dcterms="http://purl.org/dc/terms/" xmlns:rdf="http://www.w3.org/1999/02/22-rdf-syntax-ns#">
              <rdf:Description rdf:about="#COPASI100">
                <dcterms:created>
                  <rdf:Description>
                    <dcterms:W3CDTF>2020-06-03T21:21:39Z</dcterms:W3CDTF>
                  </rdf:Description>
                </dcterms:created>
              </rdf:Description>
            </rdf:RDF>
          </COPASI>
        </annotation>
        <listOfReactants>
          <speciesReference species="DRFa" stoichiometry="1"/>
          <speciesReference species="Actinag" stoichiometry="1"/>
        </listOfReactants>
        <listOfProducts>
          <speciesReference species="DRF_Actin" stoichiometry="1"/>
        </listOfProducts>
        <kineticLaw>
          <math xmlns="http://www.w3.org/1998/Math/MathML">
            <apply>
              <times/>
              <ci> rear </ci>
              <ci> k1 </ci>
              <ci> DRFa </ci>
              <ci> Actinag </ci>
            </apply>
          </math>
          <listOfParameters>
            <parameter id="k1" name="k1" value="0.1"/>
          </listOfParameters>
        </kineticLaw>
      </reaction>
      <reaction metaid="COPASI101" id="DRF_Actin__backward" name="DRF-Actin (backward)" reversible="false">
        <annotation>
          <COPASI xmlns="http://www.copasi.org/static/sbml">
            <rdf:RDF xmlns:dcterms="http://purl.org/dc/terms/" xmlns:rdf="http://www.w3.org/1999/02/22-rdf-syntax-ns#">
              <rdf:Description rdf:about="#COPASI101">
                <dcterms:created>
                  <rdf:Description>
                    <dcterms:W3CDTF>2020-06-03T21:21:39Z</dcterms:W3CDTF>
                  </rdf:Description>
                </dcterms:created>
              </rdf:Description>
            </rdf:RDF>
          </COPASI>
        </annotation>
        <listOfReactants>
          <speciesReference species="DRF_Actin" stoichiometry="1"/>
        </listOfReactants>
        <listOfProducts>
          <speciesReference species="DRFa" stoichiometry="1"/>
          <speciesReference species="Actinag" stoichiometry="1"/>
        </listOfProducts>
        <kineticLaw>
          <math xmlns="http://www.w3.org/1998/Math/MathML">
            <apply>
              <times/>
              <ci> rear </ci>
              <ci> k1 </ci>
              <ci> DRF_Actin </ci>
            </apply>
          </math>
          <listOfParameters>
            <parameter id="k1" name="k1" value="0.01"/>
          </listOfParameters>
        </kineticLaw>
      </reaction>
      <reaction metaid="COPASI102" id="Actinf_act__forward" name="Actinf act (forward)" reversible="false">
        <annotation>
          <COPASI xmlns="http://www.copasi.org/static/sbml">
            <rdf:RDF xmlns:dcterms="http://purl.org/dc/terms/" xmlns:rdf="http://www.w3.org/1999/02/22-rdf-syntax-ns#">
              <rdf:Description rdf:about="#COPASI102">
                <dcterms:created>
                  <rdf:Description>
                    <dcterms:W3CDTF>2020-06-03T21:21:39Z</dcterms:W3CDTF>
                  </rdf:Description>
                </dcterms:created>
              </rdf:Description>
            </rdf:RDF>
          </COPASI>
        </annotation>
        <listOfReactants>
          <speciesReference species="DRF_Actin" stoichiometry="1"/>
        </listOfReactants>
        <listOfProducts>
          <speciesReference species="DRFi" stoichiometry="1"/>
          <speciesReference species="Actinf" stoichiometry="1"/>
        </listOfProducts>
        <kineticLaw>
          <math xmlns="http://www.w3.org/1998/Math/MathML">
            <apply>
              <times/>
              <ci> rear </ci>
              <ci> k1 </ci>
              <ci> DRF_Actin </ci>
            </apply>
          </math>
          <listOfParameters>
            <parameter id="k1" name="k1" value="0.1"/>
          </listOfParameters>
        </kineticLaw>
      </reaction>
      <reaction metaid="COPASI103" id="Actinf_act__backward" name="Actinf act (backward)" reversible="false">
        <annotation>
          <COPASI xmlns="http://www.copasi.org/static/sbml">
            <rdf:RDF xmlns:dcterms="http://purl.org/dc/terms/" xmlns:rdf="http://www.w3.org/1999/02/22-rdf-syntax-ns#">
              <rdf:Description rdf:about="#COPASI103">
                <dcterms:created>
                  <rdf:Description>
                    <dcterms:W3CDTF>2020-06-03T21:21:39Z</dcterms:W3CDTF>
                  </rdf:Description>
                </dcterms:created>
              </rdf:Description>
            </rdf:RDF>
          </COPASI>
        </annotation>
        <listOfReactants>
          <speciesReference species="DRFi" stoichiometry="1"/>
          <speciesReference species="Actinf" stoichiometry="1"/>
        </listOfReactants>
        <listOfProducts>
          <speciesReference species="DRF_Actin" stoichiometry="1"/>
        </listOfProducts>
        <kineticLaw>
          <math xmlns="http://www.w3.org/1998/Math/MathML">
            <apply>
              <times/>
              <ci> rear </ci>
              <ci> k1 </ci>
              <ci> DRFi </ci>
              <ci> Actinf </ci>
            </apply>
          </math>
          <listOfParameters>
            <parameter id="k1" name="k1" value="0.01"/>
          </listOfParameters>
        </kineticLaw>
      </reaction>
      <reaction metaid="COPASI104" id="Cofilin_Actin__forward" name="Cofilin-Actin (forward)" reversible="false">
        <annotation>
          <COPASI xmlns="http://www.copasi.org/static/sbml">
            <rdf:RDF xmlns:dcterms="http://purl.org/dc/terms/" xmlns:rdf="http://www.w3.org/1999/02/22-rdf-syntax-ns#">
              <rdf:Description rdf:about="#COPASI104">
                <dcterms:created>
                  <rdf:Description>
                    <dcterms:W3CDTF>2020-06-03T21:21:39Z</dcterms:W3CDTF>
                  </rdf:Description>
                </dcterms:created>
              </rdf:Description>
            </rdf:RDF>
          </COPASI>
        </annotation>
        <listOfReactants>
          <speciesReference species="Cofilina" stoichiometry="1"/>
          <speciesReference species="Actinf" stoichiometry="1"/>
        </listOfReactants>
        <listOfProducts>
          <speciesReference species="Cofilin_Actin" stoichiometry="1"/>
        </listOfProducts>
        <kineticLaw>
          <math xmlns="http://www.w3.org/1998/Math/MathML">
            <apply>
              <times/>
              <ci> rear </ci>
              <ci> k1 </ci>
              <ci> Cofilina </ci>
              <ci> Actinf </ci>
            </apply>
          </math>
          <listOfParameters>
            <parameter id="k1" name="k1" value="0.0001"/>
          </listOfParameters>
        </kineticLaw>
      </reaction>
      <reaction metaid="COPASI105" id="Cofilin_Actin__backward" name="Cofilin-Actin (backward)" reversible="false">
        <annotation>
          <COPASI xmlns="http://www.copasi.org/static/sbml">
            <rdf:RDF xmlns:dcterms="http://purl.org/dc/terms/" xmlns:rdf="http://www.w3.org/1999/02/22-rdf-syntax-ns#">
              <rdf:Description rdf:about="#COPASI105">
                <dcterms:created>
                  <rdf:Description>
                    <dcterms:W3CDTF>2020-06-03T21:21:39Z</dcterms:W3CDTF>
                  </rdf:Description>
                </dcterms:created>
              </rdf:Description>
            </rdf:RDF>
          </COPASI>
        </annotation>
        <listOfReactants>
          <speciesReference species="Cofilin_Actin" stoichiometry="1"/>
        </listOfReactants>
        <listOfProducts>
          <speciesReference species="Cofilina" stoichiometry="1"/>
          <speciesReference species="Actinf" stoichiometry="1"/>
        </listOfProducts>
        <kineticLaw>
          <math xmlns="http://www.w3.org/1998/Math/MathML">
            <apply>
              <times/>
              <ci> rear </ci>
              <ci> k1 </ci>
              <ci> Cofilin_Actin </ci>
            </apply>
          </math>
          <listOfParameters>
            <parameter id="k1" name="k1" value="1e-05"/>
          </listOfParameters>
        </kineticLaw>
      </reaction>
      <reaction metaid="COPASI106" id="Actinf_inh__forward" name="Actinf inh (forward)" reversible="false">
        <annotation>
          <COPASI xmlns="http://www.copasi.org/static/sbml">
            <rdf:RDF xmlns:dcterms="http://purl.org/dc/terms/" xmlns:rdf="http://www.w3.org/1999/02/22-rdf-syntax-ns#">
              <rdf:Description rdf:about="#COPASI106">
                <dcterms:created>
                  <rdf:Description>
                    <dcterms:W3CDTF>2020-06-03T21:21:39Z</dcterms:W3CDTF>
                  </rdf:Description>
                </dcterms:created>
              </rdf:Description>
            </rdf:RDF>
          </COPASI>
        </annotation>
        <listOfReactants>
          <speciesReference species="Cofilin_Actin" stoichiometry="1"/>
        </listOfReactants>
        <listOfProducts>
          <speciesReference species="Actinag" stoichiometry="1"/>
          <speciesReference species="Cofilina" stoichiometry="1"/>
        </listOfProducts>
        <kineticLaw>
          <math xmlns="http://www.w3.org/1998/Math/MathML">
            <apply>
              <times/>
              <ci> rear </ci>
              <ci> k1 </ci>
              <ci> Cofilin_Actin </ci>
            </apply>
          </math>
          <listOfParameters>
            <parameter id="k1" name="k1" value="0.01"/>
          </listOfParameters>
        </kineticLaw>
      </reaction>
      <reaction metaid="COPASI107" id="Actinf_inh__backward" name="Actinf inh (backward)" reversible="false">
        <annotation>
          <COPASI xmlns="http://www.copasi.org/static/sbml">
            <rdf:RDF xmlns:dcterms="http://purl.org/dc/terms/" xmlns:rdf="http://www.w3.org/1999/02/22-rdf-syntax-ns#">
              <rdf:Description rdf:about="#COPASI107">
                <dcterms:created>
                  <rdf:Description>
                    <dcterms:W3CDTF>2020-06-03T21:21:39Z</dcterms:W3CDTF>
                  </rdf:Description>
                </dcterms:created>
              </rdf:Description>
            </rdf:RDF>
          </COPASI>
        </annotation>
        <listOfReactants>
          <speciesReference species="Actinag" stoichiometry="1"/>
          <speciesReference species="Cofilina" stoichiometry="1"/>
        </listOfReactants>
        <listOfProducts>
          <speciesReference species="Cofilin_Actin" stoichiometry="1"/>
        </listOfProducts>
        <kineticLaw>
          <math xmlns="http://www.w3.org/1998/Math/MathML">
            <apply>
              <times/>
              <ci> rear </ci>
              <ci> k1 </ci>
              <ci> Actinag </ci>
              <ci> Cofilina </ci>
            </apply>
          </math>
          <listOfParameters>
            <parameter id="k1" name="k1" value="0.001"/>
          </listOfParameters>
        </kineticLaw>
      </reaction>
      <reaction metaid="COPASI108" id="PKN2_CPI_17__forward" name="PKN2-CPI-17 (forward)" reversible="false">
        <annotation>
          <COPASI xmlns="http://www.copasi.org/static/sbml">
            <rdf:RDF xmlns:dcterms="http://purl.org/dc/terms/" xmlns:rdf="http://www.w3.org/1999/02/22-rdf-syntax-ns#">
              <rdf:Description rdf:about="#COPASI108">
                <dcterms:created>
                  <rdf:Description>
                    <dcterms:W3CDTF>2020-06-03T21:21:39Z</dcterms:W3CDTF>
                  </rdf:Description>
                </dcterms:created>
              </rdf:Description>
            </rdf:RDF>
          </COPASI>
        </annotation>
        <listOfReactants>
          <speciesReference species="PKN2a" stoichiometry="1"/>
          <speciesReference species="CPI_17i" stoichiometry="1"/>
        </listOfReactants>
        <listOfProducts>
          <speciesReference species="PKN2_CPI17" stoichiometry="1"/>
        </listOfProducts>
        <kineticLaw>
          <math xmlns="http://www.w3.org/1998/Math/MathML">
            <apply>
              <times/>
              <ci> rear </ci>
              <ci> k1 </ci>
              <ci> PKN2a </ci>
              <ci> CPI_17i </ci>
            </apply>
          </math>
          <listOfParameters>
            <parameter id="k1" name="k1" value="0.01"/>
          </listOfParameters>
        </kineticLaw>
      </reaction>
      <reaction metaid="COPASI109" id="PKN2_CPI_17__backward" name="PKN2-CPI-17 (backward)" reversible="false">
        <annotation>
          <COPASI xmlns="http://www.copasi.org/static/sbml">
            <rdf:RDF xmlns:dcterms="http://purl.org/dc/terms/" xmlns:rdf="http://www.w3.org/1999/02/22-rdf-syntax-ns#">
              <rdf:Description rdf:about="#COPASI109">
                <dcterms:created>
                  <rdf:Description>
                    <dcterms:W3CDTF>2020-06-03T21:21:39Z</dcterms:W3CDTF>
                  </rdf:Description>
                </dcterms:created>
              </rdf:Description>
            </rdf:RDF>
          </COPASI>
        </annotation>
        <listOfReactants>
          <speciesReference species="PKN2_CPI17" stoichiometry="1"/>
        </listOfReactants>
        <listOfProducts>
          <speciesReference species="PKN2a" stoichiometry="1"/>
          <speciesReference species="CPI_17i" stoichiometry="1"/>
        </listOfProducts>
        <kineticLaw>
          <math xmlns="http://www.w3.org/1998/Math/MathML">
            <apply>
              <times/>
              <ci> rear </ci>
              <ci> k1 </ci>
              <ci> PKN2_CPI17 </ci>
            </apply>
          </math>
          <listOfParameters>
            <parameter id="k1" name="k1" value="0.001"/>
          </listOfParameters>
        </kineticLaw>
      </reaction>
      <reaction metaid="COPASI110" id="CPI_17_act__forward" name="CPI-17 act (forward)" reversible="false">
        <annotation>
          <COPASI xmlns="http://www.copasi.org/static/sbml">
            <rdf:RDF xmlns:dcterms="http://purl.org/dc/terms/" xmlns:rdf="http://www.w3.org/1999/02/22-rdf-syntax-ns#">
              <rdf:Description rdf:about="#COPASI110">
                <dcterms:created>
                  <rdf:Description>
                    <dcterms:W3CDTF>2020-06-03T21:21:39Z</dcterms:W3CDTF>
                  </rdf:Description>
                </dcterms:created>
              </rdf:Description>
            </rdf:RDF>
          </COPASI>
        </annotation>
        <listOfReactants>
          <speciesReference species="PKN2_CPI17" stoichiometry="1"/>
        </listOfReactants>
        <listOfProducts>
          <speciesReference species="CPI_17a" stoichiometry="1"/>
          <speciesReference species="PKN2i" stoichiometry="1"/>
        </listOfProducts>
        <kineticLaw>
          <math xmlns="http://www.w3.org/1998/Math/MathML">
            <apply>
              <times/>
              <ci> rear </ci>
              <ci> k1 </ci>
              <ci> PKN2_CPI17 </ci>
            </apply>
          </math>
          <listOfParameters>
            <parameter id="k1" name="k1" value="0.01"/>
          </listOfParameters>
        </kineticLaw>
      </reaction>
      <reaction metaid="COPASI111" id="CPI_17_act__backward" name="CPI-17 act (backward)" reversible="false">
        <annotation>
          <COPASI xmlns="http://www.copasi.org/static/sbml">
            <rdf:RDF xmlns:dcterms="http://purl.org/dc/terms/" xmlns:rdf="http://www.w3.org/1999/02/22-rdf-syntax-ns#">
              <rdf:Description rdf:about="#COPASI111">
                <dcterms:created>
                  <rdf:Description>
                    <dcterms:W3CDTF>2020-06-03T21:21:39Z</dcterms:W3CDTF>
                  </rdf:Description>
                </dcterms:created>
              </rdf:Description>
            </rdf:RDF>
          </COPASI>
        </annotation>
        <listOfReactants>
          <speciesReference species="CPI_17a" stoichiometry="1"/>
          <speciesReference species="PKN2i" stoichiometry="1"/>
        </listOfReactants>
        <listOfProducts>
          <speciesReference species="PKN2_CPI17" stoichiometry="1"/>
        </listOfProducts>
        <kineticLaw>
          <math xmlns="http://www.w3.org/1998/Math/MathML">
            <apply>
              <times/>
              <ci> rear </ci>
              <ci> k1 </ci>
              <ci> CPI_17a </ci>
              <ci> PKN2i </ci>
            </apply>
          </math>
          <listOfParameters>
            <parameter id="k1" name="k1" value="0.001"/>
          </listOfParameters>
        </kineticLaw>
      </reaction>
      <reaction metaid="COPASI112" id="ROCK1_CPI_17__forward" name="ROCK1-CPI-17 (forward)" reversible="false">
        <annotation>
          <COPASI xmlns="http://www.copasi.org/static/sbml">
            <rdf:RDF xmlns:dcterms="http://purl.org/dc/terms/" xmlns:rdf="http://www.w3.org/1999/02/22-rdf-syntax-ns#">
              <rdf:Description rdf:about="#COPASI112">
                <dcterms:created>
                  <rdf:Description>
                    <dcterms:W3CDTF>2020-06-03T21:21:39Z</dcterms:W3CDTF>
                  </rdf:Description>
                </dcterms:created>
              </rdf:Description>
            </rdf:RDF>
          </COPASI>
        </annotation>
        <listOfReactants>
          <speciesReference species="Rock1a" stoichiometry="1"/>
          <speciesReference species="CPI_17i" stoichiometry="1"/>
        </listOfReactants>
        <listOfProducts>
          <speciesReference species="ROCK1_CPI17" stoichiometry="1"/>
        </listOfProducts>
        <kineticLaw>
          <math xmlns="http://www.w3.org/1998/Math/MathML">
            <apply>
              <times/>
              <ci> rear </ci>
              <ci> k1 </ci>
              <ci> Rock1a </ci>
              <ci> CPI_17i </ci>
            </apply>
          </math>
          <listOfParameters>
            <parameter id="k1" name="k1" value="0.0001"/>
          </listOfParameters>
        </kineticLaw>
      </reaction>
      <reaction metaid="COPASI113" id="ROCK1_CPI_17__backward" name="ROCK1-CPI-17 (backward)" reversible="false">
        <annotation>
          <COPASI xmlns="http://www.copasi.org/static/sbml">
            <rdf:RDF xmlns:dcterms="http://purl.org/dc/terms/" xmlns:rdf="http://www.w3.org/1999/02/22-rdf-syntax-ns#">
              <rdf:Description rdf:about="#COPASI113">
                <dcterms:created>
                  <rdf:Description>
                    <dcterms:W3CDTF>2020-06-03T21:21:39Z</dcterms:W3CDTF>
                  </rdf:Description>
                </dcterms:created>
              </rdf:Description>
            </rdf:RDF>
          </COPASI>
        </annotation>
        <listOfReactants>
          <speciesReference species="ROCK1_CPI17" stoichiometry="1"/>
        </listOfReactants>
        <listOfProducts>
          <speciesReference species="Rock1a" stoichiometry="1"/>
          <speciesReference species="CPI_17i" stoichiometry="1"/>
        </listOfProducts>
        <kineticLaw>
          <math xmlns="http://www.w3.org/1998/Math/MathML">
            <apply>
              <times/>
              <ci> rear </ci>
              <ci> k1 </ci>
              <ci> ROCK1_CPI17 </ci>
            </apply>
          </math>
          <listOfParameters>
            <parameter id="k1" name="k1" value="1e-05"/>
          </listOfParameters>
        </kineticLaw>
      </reaction>
      <reaction metaid="COPASI114" id="CPI_17_act_2__forward" name="CPI-17 act 2 (forward)" reversible="false">
        <annotation>
          <COPASI xmlns="http://www.copasi.org/static/sbml">
            <rdf:RDF xmlns:dcterms="http://purl.org/dc/terms/" xmlns:rdf="http://www.w3.org/1999/02/22-rdf-syntax-ns#">
              <rdf:Description rdf:about="#COPASI114">
                <dcterms:created>
                  <rdf:Description>
                    <dcterms:W3CDTF>2020-06-03T21:21:39Z</dcterms:W3CDTF>
                  </rdf:Description>
                </dcterms:created>
              </rdf:Description>
            </rdf:RDF>
          </COPASI>
        </annotation>
        <listOfReactants>
          <speciesReference species="ROCK1_CPI17" stoichiometry="1"/>
        </listOfReactants>
        <listOfProducts>
          <speciesReference species="Rock1i" stoichiometry="1"/>
          <speciesReference species="CPI_17a" stoichiometry="1"/>
        </listOfProducts>
        <kineticLaw>
          <math xmlns="http://www.w3.org/1998/Math/MathML">
            <apply>
              <times/>
              <ci> rear </ci>
              <ci> k1 </ci>
              <ci> ROCK1_CPI17 </ci>
            </apply>
          </math>
          <listOfParameters>
            <parameter id="k1" name="k1" value="0.01"/>
          </listOfParameters>
        </kineticLaw>
      </reaction>
      <reaction metaid="COPASI115" id="CPI_17_act_2__backward" name="CPI-17 act 2 (backward)" reversible="false">
        <annotation>
          <COPASI xmlns="http://www.copasi.org/static/sbml">
            <rdf:RDF xmlns:dcterms="http://purl.org/dc/terms/" xmlns:rdf="http://www.w3.org/1999/02/22-rdf-syntax-ns#">
              <rdf:Description rdf:about="#COPASI115">
                <dcterms:created>
                  <rdf:Description>
                    <dcterms:W3CDTF>2020-06-03T21:21:39Z</dcterms:W3CDTF>
                  </rdf:Description>
                </dcterms:created>
              </rdf:Description>
            </rdf:RDF>
          </COPASI>
        </annotation>
        <listOfReactants>
          <speciesReference species="Rock1i" stoichiometry="1"/>
          <speciesReference species="CPI_17a" stoichiometry="1"/>
        </listOfReactants>
        <listOfProducts>
          <speciesReference species="ROCK1_CPI17" stoichiometry="1"/>
        </listOfProducts>
        <kineticLaw>
          <math xmlns="http://www.w3.org/1998/Math/MathML">
            <apply>
              <times/>
              <ci> rear </ci>
              <ci> k1 </ci>
              <ci> Rock1i </ci>
              <ci> CPI_17a </ci>
            </apply>
          </math>
          <listOfParameters>
            <parameter id="k1" name="k1" value="0.001"/>
          </listOfParameters>
        </kineticLaw>
      </reaction>
      <reaction metaid="COPASI116" id="CPI_17_MLCP__forward" name="CPI-17-MLCP (forward)" reversible="false">
        <annotation>
          <COPASI xmlns="http://www.copasi.org/static/sbml">
            <rdf:RDF xmlns:dcterms="http://purl.org/dc/terms/" xmlns:rdf="http://www.w3.org/1999/02/22-rdf-syntax-ns#">
              <rdf:Description rdf:about="#COPASI116">
                <dcterms:created>
                  <rdf:Description>
                    <dcterms:W3CDTF>2020-06-03T21:21:39Z</dcterms:W3CDTF>
                  </rdf:Description>
                </dcterms:created>
              </rdf:Description>
            </rdf:RDF>
          </COPASI>
        </annotation>
        <listOfReactants>
          <speciesReference species="CPI_17a" stoichiometry="1"/>
          <speciesReference species="MLCPa" stoichiometry="1"/>
        </listOfReactants>
        <listOfProducts>
          <speciesReference species="CPI17_MLCP" stoichiometry="1"/>
        </listOfProducts>
        <kineticLaw>
          <math xmlns="http://www.w3.org/1998/Math/MathML">
            <apply>
              <times/>
              <ci> rear </ci>
              <ci> k1 </ci>
              <ci> CPI_17a </ci>
              <ci> MLCPa </ci>
            </apply>
          </math>
          <listOfParameters>
            <parameter id="k1" name="k1" value="0.01"/>
          </listOfParameters>
        </kineticLaw>
      </reaction>
      <reaction metaid="COPASI117" id="CPI_17_MLCP__backward" name="CPI-17-MLCP (backward)" reversible="false">
        <annotation>
          <COPASI xmlns="http://www.copasi.org/static/sbml">
            <rdf:RDF xmlns:dcterms="http://purl.org/dc/terms/" xmlns:rdf="http://www.w3.org/1999/02/22-rdf-syntax-ns#">
              <rdf:Description rdf:about="#COPASI117">
                <dcterms:created>
                  <rdf:Description>
                    <dcterms:W3CDTF>2020-06-03T21:21:39Z</dcterms:W3CDTF>
                  </rdf:Description>
                </dcterms:created>
              </rdf:Description>
            </rdf:RDF>
          </COPASI>
        </annotation>
        <listOfReactants>
          <speciesReference species="CPI17_MLCP" stoichiometry="1"/>
        </listOfReactants>
        <listOfProducts>
          <speciesReference species="CPI_17a" stoichiometry="1"/>
          <speciesReference species="MLCPa" stoichiometry="1"/>
        </listOfProducts>
        <kineticLaw>
          <math xmlns="http://www.w3.org/1998/Math/MathML">
            <apply>
              <times/>
              <ci> rear </ci>
              <ci> k1 </ci>
              <ci> CPI17_MLCP </ci>
            </apply>
          </math>
          <listOfParameters>
            <parameter id="k1" name="k1" value="0.001"/>
          </listOfParameters>
        </kineticLaw>
      </reaction>
      <reaction metaid="COPASI118" id="MLCP_inhib_2__forward" name="MLCP inhib 2 (forward)" reversible="false">
        <annotation>
          <COPASI xmlns="http://www.copasi.org/static/sbml">
            <rdf:RDF xmlns:dcterms="http://purl.org/dc/terms/" xmlns:rdf="http://www.w3.org/1999/02/22-rdf-syntax-ns#">
              <rdf:Description rdf:about="#COPASI118">
                <dcterms:created>
                  <rdf:Description>
                    <dcterms:W3CDTF>2020-06-03T21:21:39Z</dcterms:W3CDTF>
                  </rdf:Description>
                </dcterms:created>
              </rdf:Description>
            </rdf:RDF>
          </COPASI>
        </annotation>
        <listOfReactants>
          <speciesReference species="CPI17_MLCP" stoichiometry="1"/>
        </listOfReactants>
        <listOfProducts>
          <speciesReference species="CPI_17i" stoichiometry="1"/>
          <speciesReference species="MLCPi" stoichiometry="1"/>
        </listOfProducts>
        <kineticLaw>
          <math xmlns="http://www.w3.org/1998/Math/MathML">
            <apply>
              <times/>
              <ci> rear </ci>
              <ci> k1 </ci>
              <ci> CPI17_MLCP </ci>
            </apply>
          </math>
          <listOfParameters>
            <parameter id="k1" name="k1" value="0.001"/>
          </listOfParameters>
        </kineticLaw>
      </reaction>
      <reaction metaid="COPASI119" id="MLCP_inhib_2__backward" name="MLCP inhib 2 (backward)" reversible="false">
        <annotation>
          <COPASI xmlns="http://www.copasi.org/static/sbml">
            <rdf:RDF xmlns:dcterms="http://purl.org/dc/terms/" xmlns:rdf="http://www.w3.org/1999/02/22-rdf-syntax-ns#">
              <rdf:Description rdf:about="#COPASI119">
                <dcterms:created>
                  <rdf:Description>
                    <dcterms:W3CDTF>2020-06-03T21:21:39Z</dcterms:W3CDTF>
                  </rdf:Description>
                </dcterms:created>
              </rdf:Description>
            </rdf:RDF>
          </COPASI>
        </annotation>
        <listOfReactants>
          <speciesReference species="CPI_17i" stoichiometry="1"/>
          <speciesReference species="MLCPi" stoichiometry="1"/>
        </listOfReactants>
        <listOfProducts>
          <speciesReference species="CPI17_MLCP" stoichiometry="1"/>
        </listOfProducts>
        <kineticLaw>
          <math xmlns="http://www.w3.org/1998/Math/MathML">
            <apply>
              <times/>
              <ci> rear </ci>
              <ci> k1 </ci>
              <ci> CPI_17i </ci>
              <ci> MLCPi </ci>
            </apply>
          </math>
          <listOfParameters>
            <parameter id="k1" name="k1" value="0.0001"/>
          </listOfParameters>
        </kineticLaw>
      </reaction>
      <reaction metaid="COPASI120" id="ROCK1_DRF__forward" name="ROCK1-DRF (forward)" reversible="false">
        <annotation>
          <COPASI xmlns="http://www.copasi.org/static/sbml">
            <rdf:RDF xmlns:dcterms="http://purl.org/dc/terms/" xmlns:rdf="http://www.w3.org/1999/02/22-rdf-syntax-ns#">
              <rdf:Description rdf:about="#COPASI120">
                <dcterms:created>
                  <rdf:Description>
                    <dcterms:W3CDTF>2020-06-03T21:21:39Z</dcterms:W3CDTF>
                  </rdf:Description>
                </dcterms:created>
              </rdf:Description>
            </rdf:RDF>
          </COPASI>
        </annotation>
        <listOfReactants>
          <speciesReference species="Rock1a" stoichiometry="1"/>
          <speciesReference species="DRFi" stoichiometry="1"/>
        </listOfReactants>
        <listOfProducts>
          <speciesReference species="ROCK1_DRF" stoichiometry="1"/>
        </listOfProducts>
        <kineticLaw>
          <math xmlns="http://www.w3.org/1998/Math/MathML">
            <apply>
              <times/>
              <ci> rear </ci>
              <ci> k1 </ci>
              <ci> Rock1a </ci>
              <ci> DRFi </ci>
            </apply>
          </math>
          <listOfParameters>
            <parameter id="k1" name="k1" value="0.01"/>
          </listOfParameters>
        </kineticLaw>
      </reaction>
      <reaction metaid="COPASI121" id="ROCK1_DRF__backward" name="ROCK1-DRF (backward)" reversible="false">
        <annotation>
          <COPASI xmlns="http://www.copasi.org/static/sbml">
            <rdf:RDF xmlns:dcterms="http://purl.org/dc/terms/" xmlns:rdf="http://www.w3.org/1999/02/22-rdf-syntax-ns#">
              <rdf:Description rdf:about="#COPASI121">
                <dcterms:created>
                  <rdf:Description>
                    <dcterms:W3CDTF>2020-06-03T21:21:39Z</dcterms:W3CDTF>
                  </rdf:Description>
                </dcterms:created>
              </rdf:Description>
            </rdf:RDF>
          </COPASI>
        </annotation>
        <listOfReactants>
          <speciesReference species="ROCK1_DRF" stoichiometry="1"/>
        </listOfReactants>
        <listOfProducts>
          <speciesReference species="Rock1a" stoichiometry="1"/>
          <speciesReference species="DRFi" stoichiometry="1"/>
        </listOfProducts>
        <kineticLaw>
          <math xmlns="http://www.w3.org/1998/Math/MathML">
            <apply>
              <times/>
              <ci> rear </ci>
              <ci> k1 </ci>
              <ci> ROCK1_DRF </ci>
            </apply>
          </math>
          <listOfParameters>
            <parameter id="k1" name="k1" value="0.001"/>
          </listOfParameters>
        </kineticLaw>
      </reaction>
      <reaction metaid="COPASI122" id="DRF_act_2__forward" name="DRF act 2 (forward)" reversible="false">
        <annotation>
          <COPASI xmlns="http://www.copasi.org/static/sbml">
            <rdf:RDF xmlns:dcterms="http://purl.org/dc/terms/" xmlns:rdf="http://www.w3.org/1999/02/22-rdf-syntax-ns#">
              <rdf:Description rdf:about="#COPASI122">
                <dcterms:created>
                  <rdf:Description>
                    <dcterms:W3CDTF>2020-06-03T21:21:39Z</dcterms:W3CDTF>
                  </rdf:Description>
                </dcterms:created>
              </rdf:Description>
            </rdf:RDF>
          </COPASI>
        </annotation>
        <listOfReactants>
          <speciesReference species="ROCK1_DRF" stoichiometry="1"/>
        </listOfReactants>
        <listOfProducts>
          <speciesReference species="Rock1i" stoichiometry="1"/>
          <speciesReference species="DRFa" stoichiometry="1"/>
        </listOfProducts>
        <kineticLaw>
          <math xmlns="http://www.w3.org/1998/Math/MathML">
            <apply>
              <times/>
              <ci> rear </ci>
              <ci> k1 </ci>
              <ci> ROCK1_DRF </ci>
            </apply>
          </math>
          <listOfParameters>
            <parameter id="k1" name="k1" value="0.01"/>
          </listOfParameters>
        </kineticLaw>
      </reaction>
      <reaction metaid="COPASI123" id="DRF_act_2__backward" name="DRF act 2 (backward)" reversible="false">
        <annotation>
          <COPASI xmlns="http://www.copasi.org/static/sbml">
            <rdf:RDF xmlns:dcterms="http://purl.org/dc/terms/" xmlns:rdf="http://www.w3.org/1999/02/22-rdf-syntax-ns#">
              <rdf:Description rdf:about="#COPASI123">
                <dcterms:created>
                  <rdf:Description>
                    <dcterms:W3CDTF>2020-06-03T21:21:39Z</dcterms:W3CDTF>
                  </rdf:Description>
                </dcterms:created>
              </rdf:Description>
            </rdf:RDF>
          </COPASI>
        </annotation>
        <listOfReactants>
          <speciesReference species="Rock1i" stoichiometry="1"/>
          <speciesReference species="DRFa" stoichiometry="1"/>
        </listOfReactants>
        <listOfProducts>
          <speciesReference species="ROCK1_DRF" stoichiometry="1"/>
        </listOfProducts>
        <kineticLaw>
          <math xmlns="http://www.w3.org/1998/Math/MathML">
            <apply>
              <times/>
              <ci> rear </ci>
              <ci> k1 </ci>
              <ci> Rock1i </ci>
              <ci> DRFa </ci>
            </apply>
          </math>
          <listOfParameters>
            <parameter id="k1" name="k1" value="0.001"/>
          </listOfParameters>
        </kineticLaw>
      </reaction>
      <reaction metaid="COPASI124" id="ROCK_pMLC__forward" name="ROCK-pMLC (forward)" reversible="false">
        <annotation>
          <COPASI xmlns="http://www.copasi.org/static/sbml">
            <rdf:RDF xmlns:dcterms="http://purl.org/dc/terms/" xmlns:rdf="http://www.w3.org/1999/02/22-rdf-syntax-ns#">
              <rdf:Description rdf:about="#COPASI124">
                <dcterms:created>
                  <rdf:Description>
                    <dcterms:W3CDTF>2020-06-03T21:21:39Z</dcterms:W3CDTF>
                  </rdf:Description>
                </dcterms:created>
              </rdf:Description>
            </rdf:RDF>
          </COPASI>
        </annotation>
        <listOfReactants>
          <speciesReference species="Rock1a" stoichiometry="1"/>
          <speciesReference species="pMLCi" stoichiometry="1"/>
        </listOfReactants>
        <listOfProducts>
          <speciesReference species="Rock1i" stoichiometry="1"/>
          <speciesReference species="pMLCa" stoichiometry="1"/>
        </listOfProducts>
        <kineticLaw>
          <math xmlns="http://www.w3.org/1998/Math/MathML">
            <apply>
              <times/>
              <ci> rear </ci>
              <ci> k1 </ci>
              <ci> Rock1a </ci>
              <ci> pMLCi </ci>
            </apply>
          </math>
          <listOfParameters>
            <parameter id="k1" name="k1" value="0.001"/>
          </listOfParameters>
        </kineticLaw>
      </reaction>
      <reaction metaid="COPASI125" id="ROCK_pMLC__backward" name="ROCK-pMLC (backward)" reversible="false">
        <annotation>
          <COPASI xmlns="http://www.copasi.org/static/sbml">
            <rdf:RDF xmlns:dcterms="http://purl.org/dc/terms/" xmlns:rdf="http://www.w3.org/1999/02/22-rdf-syntax-ns#">
              <rdf:Description rdf:about="#COPASI125">
                <dcterms:created>
                  <rdf:Description>
                    <dcterms:W3CDTF>2020-06-03T21:21:39Z</dcterms:W3CDTF>
                  </rdf:Description>
                </dcterms:created>
              </rdf:Description>
            </rdf:RDF>
          </COPASI>
        </annotation>
        <listOfReactants>
          <speciesReference species="Rock1i" stoichiometry="1"/>
          <speciesReference species="pMLCa" stoichiometry="1"/>
        </listOfReactants>
        <listOfProducts>
          <speciesReference species="Rock1a" stoichiometry="1"/>
          <speciesReference species="pMLCi" stoichiometry="1"/>
        </listOfProducts>
        <kineticLaw>
          <math xmlns="http://www.w3.org/1998/Math/MathML">
            <apply>
              <times/>
              <ci> rear </ci>
              <ci> k1 </ci>
              <ci> Rock1i </ci>
              <ci> pMLCa </ci>
            </apply>
          </math>
          <listOfParameters>
            <parameter id="k1" name="k1" value="0.0001"/>
          </listOfParameters>
        </kineticLaw>
      </reaction>
      <reaction metaid="COPASI126" id="MLCP_PMLC__forward" name="MLCP-PMLC (forward)" reversible="false">
        <annotation>
          <COPASI xmlns="http://www.copasi.org/static/sbml">
            <rdf:RDF xmlns:dcterms="http://purl.org/dc/terms/" xmlns:rdf="http://www.w3.org/1999/02/22-rdf-syntax-ns#">
              <rdf:Description rdf:about="#COPASI126">
                <dcterms:created>
                  <rdf:Description>
                    <dcterms:W3CDTF>2020-06-03T21:21:39Z</dcterms:W3CDTF>
                  </rdf:Description>
                </dcterms:created>
              </rdf:Description>
            </rdf:RDF>
          </COPASI>
        </annotation>
        <listOfReactants>
          <speciesReference species="MLCPa" stoichiometry="1"/>
          <speciesReference species="pMLCa" stoichiometry="1"/>
        </listOfReactants>
        <listOfProducts>
          <speciesReference species="MLCP_PMLC" stoichiometry="1"/>
        </listOfProducts>
        <kineticLaw>
          <math xmlns="http://www.w3.org/1998/Math/MathML">
            <apply>
              <times/>
              <ci> rear </ci>
              <ci> k1 </ci>
              <ci> MLCPa </ci>
              <ci> pMLCa </ci>
            </apply>
          </math>
          <listOfParameters>
            <parameter id="k1" name="k1" value="0.01"/>
          </listOfParameters>
        </kineticLaw>
      </reaction>
      <reaction metaid="COPASI127" id="MLCP_PMLC__backward" name="MLCP-PMLC (backward)" reversible="false">
        <annotation>
          <COPASI xmlns="http://www.copasi.org/static/sbml">
            <rdf:RDF xmlns:dcterms="http://purl.org/dc/terms/" xmlns:rdf="http://www.w3.org/1999/02/22-rdf-syntax-ns#">
              <rdf:Description rdf:about="#COPASI127">
                <dcterms:created>
                  <rdf:Description>
                    <dcterms:W3CDTF>2020-06-03T21:21:39Z</dcterms:W3CDTF>
                  </rdf:Description>
                </dcterms:created>
              </rdf:Description>
            </rdf:RDF>
          </COPASI>
        </annotation>
        <listOfReactants>
          <speciesReference species="MLCP_PMLC" stoichiometry="1"/>
        </listOfReactants>
        <listOfProducts>
          <speciesReference species="MLCPa" stoichiometry="1"/>
          <speciesReference species="pMLCa" stoichiometry="1"/>
        </listOfProducts>
        <kineticLaw>
          <math xmlns="http://www.w3.org/1998/Math/MathML">
            <apply>
              <times/>
              <ci> rear </ci>
              <ci> k1 </ci>
              <ci> MLCP_PMLC </ci>
            </apply>
          </math>
          <listOfParameters>
            <parameter id="k1" name="k1" value="0.001"/>
          </listOfParameters>
        </kineticLaw>
      </reaction>
      <reaction metaid="COPASI128" id="pMLC_inhib__forward" name="pMLC inhib (forward)" reversible="false">
        <annotation>
          <COPASI xmlns="http://www.copasi.org/static/sbml">
            <rdf:RDF xmlns:dcterms="http://purl.org/dc/terms/" xmlns:rdf="http://www.w3.org/1999/02/22-rdf-syntax-ns#">
              <rdf:Description rdf:about="#COPASI128">
                <dcterms:created>
                  <rdf:Description>
                    <dcterms:W3CDTF>2020-06-03T21:21:39Z</dcterms:W3CDTF>
                  </rdf:Description>
                </dcterms:created>
              </rdf:Description>
            </rdf:RDF>
          </COPASI>
        </annotation>
        <listOfReactants>
          <speciesReference species="MLCP_PMLC" stoichiometry="1"/>
        </listOfReactants>
        <listOfProducts>
          <speciesReference species="MLCPa" stoichiometry="1"/>
          <speciesReference species="pMLCi" stoichiometry="1"/>
        </listOfProducts>
        <kineticLaw>
          <math xmlns="http://www.w3.org/1998/Math/MathML">
            <apply>
              <times/>
              <ci> rear </ci>
              <ci> k1 </ci>
              <ci> MLCP_PMLC </ci>
            </apply>
          </math>
          <listOfParameters>
            <parameter id="k1" name="k1" value="0.01"/>
          </listOfParameters>
        </kineticLaw>
      </reaction>
      <reaction metaid="COPASI129" id="pMLC_inhib__backward" name="pMLC inhib (backward)" reversible="false">
        <annotation>
          <COPASI xmlns="http://www.copasi.org/static/sbml">
            <rdf:RDF xmlns:dcterms="http://purl.org/dc/terms/" xmlns:rdf="http://www.w3.org/1999/02/22-rdf-syntax-ns#">
              <rdf:Description rdf:about="#COPASI129">
                <dcterms:created>
                  <rdf:Description>
                    <dcterms:W3CDTF>2020-06-03T21:21:39Z</dcterms:W3CDTF>
                  </rdf:Description>
                </dcterms:created>
              </rdf:Description>
            </rdf:RDF>
          </COPASI>
        </annotation>
        <listOfReactants>
          <speciesReference species="MLCPa" stoichiometry="1"/>
          <speciesReference species="pMLCi" stoichiometry="1"/>
        </listOfReactants>
        <listOfProducts>
          <speciesReference species="MLCP_PMLC" stoichiometry="1"/>
        </listOfProducts>
        <kineticLaw>
          <math xmlns="http://www.w3.org/1998/Math/MathML">
            <apply>
              <times/>
              <ci> rear </ci>
              <ci> k1 </ci>
              <ci> MLCPa </ci>
              <ci> pMLCi </ci>
            </apply>
          </math>
          <listOfParameters>
            <parameter id="k1" name="k1" value="0.001"/>
          </listOfParameters>
        </kineticLaw>
      </reaction>
      <reaction metaid="COPASI130" id="Cav1a_Srca__forward" name="Cav1a.Srca (forward)" reversible="false">
        <annotation>
          <COPASI xmlns="http://www.copasi.org/static/sbml">
            <rdf:RDF xmlns:dcterms="http://purl.org/dc/terms/" xmlns:rdf="http://www.w3.org/1999/02/22-rdf-syntax-ns#">
              <rdf:Description rdf:about="#COPASI130">
                <dcterms:created>
                  <rdf:Description>
                    <dcterms:W3CDTF>2020-06-03T21:21:39Z</dcterms:W3CDTF>
                  </rdf:Description>
                </dcterms:created>
              </rdf:Description>
            </rdf:RDF>
          </COPASI>
        </annotation>
        <listOfReactants>
          <speciesReference species="Cav1a" stoichiometry="1"/>
          <speciesReference species="Srca" stoichiometry="1"/>
        </listOfReactants>
        <listOfProducts>
          <speciesReference species="Cava_Src" stoichiometry="1"/>
        </listOfProducts>
        <kineticLaw>
          <math xmlns="http://www.w3.org/1998/Math/MathML">
            <apply>
              <times/>
              <ci> rear </ci>
              <ci> k1 </ci>
              <ci> Cav1a </ci>
              <ci> Srca </ci>
            </apply>
          </math>
          <listOfParameters>
            <parameter id="k1" name="k1" value="0.01"/>
          </listOfParameters>
        </kineticLaw>
      </reaction>
      <reaction metaid="COPASI131" id="Cav1a_Srca__backward" name="Cav1a.Srca (backward)" reversible="false">
        <annotation>
          <COPASI xmlns="http://www.copasi.org/static/sbml">
            <rdf:RDF xmlns:dcterms="http://purl.org/dc/terms/" xmlns:rdf="http://www.w3.org/1999/02/22-rdf-syntax-ns#">
              <rdf:Description rdf:about="#COPASI131">
                <dcterms:created>
                  <rdf:Description>
                    <dcterms:W3CDTF>2020-06-03T21:21:39Z</dcterms:W3CDTF>
                  </rdf:Description>
                </dcterms:created>
              </rdf:Description>
            </rdf:RDF>
          </COPASI>
        </annotation>
        <listOfReactants>
          <speciesReference species="Cava_Src" stoichiometry="1"/>
        </listOfReactants>
        <listOfProducts>
          <speciesReference species="Cav1a" stoichiometry="1"/>
          <speciesReference species="Srca" stoichiometry="1"/>
        </listOfProducts>
        <kineticLaw>
          <math xmlns="http://www.w3.org/1998/Math/MathML">
            <apply>
              <times/>
              <ci> rear </ci>
              <ci> k1 </ci>
              <ci> Cava_Src </ci>
            </apply>
          </math>
          <listOfParameters>
            <parameter id="k1" name="k1" value="0.001"/>
          </listOfParameters>
        </kineticLaw>
      </reaction>
      <reaction metaid="COPASI132" id="Src_inact__forward" name="Src inact (forward)" reversible="false">
        <annotation>
          <COPASI xmlns="http://www.copasi.org/static/sbml">
            <rdf:RDF xmlns:dcterms="http://purl.org/dc/terms/" xmlns:rdf="http://www.w3.org/1999/02/22-rdf-syntax-ns#">
              <rdf:Description rdf:about="#COPASI132">
                <dcterms:created>
                  <rdf:Description>
                    <dcterms:W3CDTF>2020-06-03T21:21:39Z</dcterms:W3CDTF>
                  </rdf:Description>
                </dcterms:created>
              </rdf:Description>
            </rdf:RDF>
          </COPASI>
        </annotation>
        <listOfReactants>
          <speciesReference species="Cava_Src" stoichiometry="1"/>
        </listOfReactants>
        <listOfProducts>
          <speciesReference species="Cav1i" stoichiometry="1"/>
          <speciesReference species="Srci" stoichiometry="1"/>
        </listOfProducts>
        <kineticLaw>
          <math xmlns="http://www.w3.org/1998/Math/MathML">
            <apply>
              <times/>
              <ci> rear </ci>
              <ci> k1 </ci>
              <ci> Cava_Src </ci>
            </apply>
          </math>
          <listOfParameters>
            <parameter id="k1" name="k1" value="0.01"/>
          </listOfParameters>
        </kineticLaw>
      </reaction>
      <reaction metaid="COPASI133" id="Src_inact__backward" name="Src inact (backward)" reversible="false">
        <annotation>
          <COPASI xmlns="http://www.copasi.org/static/sbml">
            <rdf:RDF xmlns:dcterms="http://purl.org/dc/terms/" xmlns:rdf="http://www.w3.org/1999/02/22-rdf-syntax-ns#">
              <rdf:Description rdf:about="#COPASI133">
                <dcterms:created>
                  <rdf:Description>
                    <dcterms:W3CDTF>2020-06-03T21:21:39Z</dcterms:W3CDTF>
                  </rdf:Description>
                </dcterms:created>
              </rdf:Description>
            </rdf:RDF>
          </COPASI>
        </annotation>
        <listOfReactants>
          <speciesReference species="Cav1i" stoichiometry="1"/>
          <speciesReference species="Srci" stoichiometry="1"/>
        </listOfReactants>
        <listOfProducts>
          <speciesReference species="Cava_Src" stoichiometry="1"/>
        </listOfProducts>
        <kineticLaw>
          <math xmlns="http://www.w3.org/1998/Math/MathML">
            <apply>
              <times/>
              <ci> rear </ci>
              <ci> k1 </ci>
              <ci> Cav1i </ci>
              <ci> Srci </ci>
            </apply>
          </math>
          <listOfParameters>
            <parameter id="k1" name="k1" value="0.001"/>
          </listOfParameters>
        </kineticLaw>
      </reaction>
      <reaction metaid="COPASI134" id="Cav_Gef__forward" name="Cav.Gef (forward)" reversible="false">
        <annotation>
          <COPASI xmlns="http://www.copasi.org/static/sbml">
            <rdf:RDF xmlns:dcterms="http://purl.org/dc/terms/" xmlns:rdf="http://www.w3.org/1999/02/22-rdf-syntax-ns#">
              <rdf:Description rdf:about="#COPASI134">
                <dcterms:created>
                  <rdf:Description>
                    <dcterms:W3CDTF>2020-06-03T21:21:39Z</dcterms:W3CDTF>
                  </rdf:Description>
                </dcterms:created>
              </rdf:Description>
            </rdf:RDF>
          </COPASI>
        </annotation>
        <listOfReactants>
          <speciesReference species="Cav1a" stoichiometry="1"/>
          <speciesReference species="Ect2i" stoichiometry="1"/>
        </listOfReactants>
        <listOfProducts>
          <speciesReference species="Cav_Ect2" stoichiometry="1"/>
        </listOfProducts>
        <kineticLaw>
          <math xmlns="http://www.w3.org/1998/Math/MathML">
            <apply>
              <times/>
              <ci> rear </ci>
              <ci> k1 </ci>
              <ci> Cav1a </ci>
              <ci> Ect2i </ci>
            </apply>
          </math>
          <listOfParameters>
            <parameter id="k1" name="k1" value="0.01"/>
          </listOfParameters>
        </kineticLaw>
      </reaction>
      <reaction metaid="COPASI135" id="Cav_Gef__backward" name="Cav.Gef (backward)" reversible="false">
        <annotation>
          <COPASI xmlns="http://www.copasi.org/static/sbml">
            <rdf:RDF xmlns:dcterms="http://purl.org/dc/terms/" xmlns:rdf="http://www.w3.org/1999/02/22-rdf-syntax-ns#">
              <rdf:Description rdf:about="#COPASI135">
                <dcterms:created>
                  <rdf:Description>
                    <dcterms:W3CDTF>2020-06-03T21:21:39Z</dcterms:W3CDTF>
                  </rdf:Description>
                </dcterms:created>
              </rdf:Description>
            </rdf:RDF>
          </COPASI>
        </annotation>
        <listOfReactants>
          <speciesReference species="Cav_Ect2" stoichiometry="1"/>
        </listOfReactants>
        <listOfProducts>
          <speciesReference species="Cav1a" stoichiometry="1"/>
          <speciesReference species="Ect2i" stoichiometry="1"/>
        </listOfProducts>
        <kineticLaw>
          <math xmlns="http://www.w3.org/1998/Math/MathML">
            <apply>
              <times/>
              <ci> rear </ci>
              <ci> k1 </ci>
              <ci> Cav_Ect2 </ci>
            </apply>
          </math>
          <listOfParameters>
            <parameter id="k1" name="k1" value="0.001"/>
          </listOfParameters>
        </kineticLaw>
      </reaction>
      <reaction metaid="COPASI136" id="Cav_Gef_act__forward" name="Cav Gef act (forward)" reversible="false">
        <annotation>
          <COPASI xmlns="http://www.copasi.org/static/sbml">
            <rdf:RDF xmlns:dcterms="http://purl.org/dc/terms/" xmlns:rdf="http://www.w3.org/1999/02/22-rdf-syntax-ns#">
              <rdf:Description rdf:about="#COPASI136">
                <dcterms:created>
                  <rdf:Description>
                    <dcterms:W3CDTF>2020-06-03T21:21:39Z</dcterms:W3CDTF>
                  </rdf:Description>
                </dcterms:created>
              </rdf:Description>
            </rdf:RDF>
          </COPASI>
        </annotation>
        <listOfReactants>
          <speciesReference species="Cav_Ect2" stoichiometry="1"/>
        </listOfReactants>
        <listOfProducts>
          <speciesReference species="Cav1i" stoichiometry="1"/>
          <speciesReference species="Ect2a" stoichiometry="1"/>
        </listOfProducts>
        <kineticLaw>
          <math xmlns="http://www.w3.org/1998/Math/MathML">
            <apply>
              <times/>
              <ci> rear </ci>
              <ci> k1 </ci>
              <ci> Cav_Ect2 </ci>
            </apply>
          </math>
          <listOfParameters>
            <parameter id="k1" name="k1" value="0.1"/>
          </listOfParameters>
        </kineticLaw>
      </reaction>
      <reaction metaid="COPASI137" id="Cav_Gef_act__backward" name="Cav Gef act (backward)" reversible="false">
        <annotation>
          <COPASI xmlns="http://www.copasi.org/static/sbml">
            <rdf:RDF xmlns:dcterms="http://purl.org/dc/terms/" xmlns:rdf="http://www.w3.org/1999/02/22-rdf-syntax-ns#">
              <rdf:Description rdf:about="#COPASI137">
                <dcterms:created>
                  <rdf:Description>
                    <dcterms:W3CDTF>2020-06-03T21:21:39Z</dcterms:W3CDTF>
                  </rdf:Description>
                </dcterms:created>
              </rdf:Description>
            </rdf:RDF>
          </COPASI>
        </annotation>
        <listOfReactants>
          <speciesReference species="Cav1i" stoichiometry="1"/>
          <speciesReference species="Ect2a" stoichiometry="1"/>
        </listOfReactants>
        <listOfProducts>
          <speciesReference species="Cav_Ect2" stoichiometry="1"/>
        </listOfProducts>
        <kineticLaw>
          <math xmlns="http://www.w3.org/1998/Math/MathML">
            <apply>
              <times/>
              <ci> rear </ci>
              <ci> k1 </ci>
              <ci> Cav1i </ci>
              <ci> Ect2a </ci>
            </apply>
          </math>
          <listOfParameters>
            <parameter id="k1" name="k1" value="0.01"/>
          </listOfParameters>
        </kineticLaw>
      </reaction>
      <reaction metaid="COPASI138" id="Rho_GEF__forward" name="Rho-GEF (forward)" reversible="false">
        <annotation>
          <COPASI xmlns="http://www.copasi.org/static/sbml">
            <rdf:RDF xmlns:dcterms="http://purl.org/dc/terms/" xmlns:rdf="http://www.w3.org/1999/02/22-rdf-syntax-ns#">
              <rdf:Description rdf:about="#COPASI138">
                <dcterms:created>
                  <rdf:Description>
                    <dcterms:W3CDTF>2020-06-03T21:21:39Z</dcterms:W3CDTF>
                  </rdf:Description>
                </dcterms:created>
              </rdf:Description>
            </rdf:RDF>
          </COPASI>
        </annotation>
        <listOfReactants>
          <speciesReference species="Ect2a" stoichiometry="1"/>
          <speciesReference species="RhoAgdp" stoichiometry="1"/>
        </listOfReactants>
        <listOfProducts>
          <speciesReference species="Rho_Ect2" stoichiometry="1"/>
        </listOfProducts>
        <kineticLaw>
          <math xmlns="http://www.w3.org/1998/Math/MathML">
            <apply>
              <times/>
              <ci> rear </ci>
              <ci> k1 </ci>
              <ci> Ect2a </ci>
              <ci> RhoAgdp </ci>
            </apply>
          </math>
          <listOfParameters>
            <parameter id="k1" name="k1" value="0.1"/>
          </listOfParameters>
        </kineticLaw>
      </reaction>
      <reaction metaid="COPASI139" id="Rho_GEF__backward" name="Rho-GEF (backward)" reversible="false">
        <annotation>
          <COPASI xmlns="http://www.copasi.org/static/sbml">
            <rdf:RDF xmlns:dcterms="http://purl.org/dc/terms/" xmlns:rdf="http://www.w3.org/1999/02/22-rdf-syntax-ns#">
              <rdf:Description rdf:about="#COPASI139">
                <dcterms:created>
                  <rdf:Description>
                    <dcterms:W3CDTF>2020-06-03T21:21:39Z</dcterms:W3CDTF>
                  </rdf:Description>
                </dcterms:created>
              </rdf:Description>
            </rdf:RDF>
          </COPASI>
        </annotation>
        <listOfReactants>
          <speciesReference species="Rho_Ect2" stoichiometry="1"/>
        </listOfReactants>
        <listOfProducts>
          <speciesReference species="Ect2a" stoichiometry="1"/>
          <speciesReference species="RhoAgdp" stoichiometry="1"/>
        </listOfProducts>
        <kineticLaw>
          <math xmlns="http://www.w3.org/1998/Math/MathML">
            <apply>
              <times/>
              <ci> rear </ci>
              <ci> k1 </ci>
              <ci> Rho_Ect2 </ci>
            </apply>
          </math>
          <listOfParameters>
            <parameter id="k1" name="k1" value="0.01"/>
          </listOfParameters>
        </kineticLaw>
      </reaction>
      <reaction metaid="COPASI140" id="Src_p190__forward" name="Src-p190 (forward)" reversible="false">
        <annotation>
          <COPASI xmlns="http://www.copasi.org/static/sbml">
            <rdf:RDF xmlns:dcterms="http://purl.org/dc/terms/" xmlns:rdf="http://www.w3.org/1999/02/22-rdf-syntax-ns#">
              <rdf:Description rdf:about="#COPASI140">
                <dcterms:created>
                  <rdf:Description>
                    <dcterms:W3CDTF>2020-06-03T21:21:39Z</dcterms:W3CDTF>
                  </rdf:Description>
                </dcterms:created>
              </rdf:Description>
            </rdf:RDF>
          </COPASI>
        </annotation>
        <listOfReactants>
          <speciesReference species="Srca" stoichiometry="1"/>
          <speciesReference species="p190GAPi" stoichiometry="1"/>
        </listOfReactants>
        <listOfProducts>
          <speciesReference species="Src_p190" stoichiometry="1"/>
        </listOfProducts>
        <kineticLaw>
          <math xmlns="http://www.w3.org/1998/Math/MathML">
            <apply>
              <times/>
              <ci> rear </ci>
              <ci> k1 </ci>
              <ci> Srca </ci>
              <ci> p190GAPi </ci>
            </apply>
          </math>
          <listOfParameters>
            <parameter id="k1" name="k1" value="0.01"/>
          </listOfParameters>
        </kineticLaw>
      </reaction>
      <reaction metaid="COPASI141" id="Src_p190__backward" name="Src-p190 (backward)" reversible="false">
        <annotation>
          <COPASI xmlns="http://www.copasi.org/static/sbml">
            <rdf:RDF xmlns:dcterms="http://purl.org/dc/terms/" xmlns:rdf="http://www.w3.org/1999/02/22-rdf-syntax-ns#">
              <rdf:Description rdf:about="#COPASI141">
                <dcterms:created>
                  <rdf:Description>
                    <dcterms:W3CDTF>2020-06-03T21:21:39Z</dcterms:W3CDTF>
                  </rdf:Description>
                </dcterms:created>
              </rdf:Description>
            </rdf:RDF>
          </COPASI>
        </annotation>
        <listOfReactants>
          <speciesReference species="Src_p190" stoichiometry="1"/>
        </listOfReactants>
        <listOfProducts>
          <speciesReference species="Srca" stoichiometry="1"/>
          <speciesReference species="p190GAPi" stoichiometry="1"/>
        </listOfProducts>
        <kineticLaw>
          <math xmlns="http://www.w3.org/1998/Math/MathML">
            <apply>
              <times/>
              <ci> rear </ci>
              <ci> k1 </ci>
              <ci> Src_p190 </ci>
            </apply>
          </math>
          <listOfParameters>
            <parameter id="k1" name="k1" value="0.001"/>
          </listOfParameters>
        </kineticLaw>
      </reaction>
      <reaction metaid="COPASI142" id="p190gapin__forward" name="p190gapin (forward)" reversible="false">
        <annotation>
          <COPASI xmlns="http://www.copasi.org/static/sbml">
            <rdf:RDF xmlns:dcterms="http://purl.org/dc/terms/" xmlns:rdf="http://www.w3.org/1999/02/22-rdf-syntax-ns#">
              <rdf:Description rdf:about="#COPASI142">
                <dcterms:created>
                  <rdf:Description>
                    <dcterms:W3CDTF>2020-06-03T21:21:39Z</dcterms:W3CDTF>
                  </rdf:Description>
                </dcterms:created>
              </rdf:Description>
            </rdf:RDF>
          </COPASI>
        </annotation>
        <listOfReactants>
          <speciesReference species="Src_p190" stoichiometry="1"/>
        </listOfReactants>
        <listOfProducts>
          <speciesReference species="Srci" stoichiometry="1"/>
          <speciesReference species="p190GAPa" stoichiometry="1"/>
        </listOfProducts>
        <kineticLaw>
          <math xmlns="http://www.w3.org/1998/Math/MathML">
            <apply>
              <times/>
              <ci> rear </ci>
              <ci> k1 </ci>
              <ci> Src_p190 </ci>
            </apply>
          </math>
          <listOfParameters>
            <parameter id="k1" name="k1" value="0.01"/>
          </listOfParameters>
        </kineticLaw>
      </reaction>
      <reaction metaid="COPASI143" id="p190gapin__backward" name="p190gapin (backward)" reversible="false">
        <annotation>
          <COPASI xmlns="http://www.copasi.org/static/sbml">
            <rdf:RDF xmlns:dcterms="http://purl.org/dc/terms/" xmlns:rdf="http://www.w3.org/1999/02/22-rdf-syntax-ns#">
              <rdf:Description rdf:about="#COPASI143">
                <dcterms:created>
                  <rdf:Description>
                    <dcterms:W3CDTF>2020-06-03T21:21:39Z</dcterms:W3CDTF>
                  </rdf:Description>
                </dcterms:created>
              </rdf:Description>
            </rdf:RDF>
          </COPASI>
        </annotation>
        <listOfReactants>
          <speciesReference species="Srci" stoichiometry="1"/>
          <speciesReference species="p190GAPa" stoichiometry="1"/>
        </listOfReactants>
        <listOfProducts>
          <speciesReference species="Src_p190" stoichiometry="1"/>
        </listOfProducts>
        <kineticLaw>
          <math xmlns="http://www.w3.org/1998/Math/MathML">
            <apply>
              <times/>
              <ci> rear </ci>
              <ci> k1 </ci>
              <ci> Srci </ci>
              <ci> p190GAPa </ci>
            </apply>
          </math>
          <listOfParameters>
            <parameter id="k1" name="k1" value="0.001"/>
          </listOfParameters>
        </kineticLaw>
      </reaction>
      <reaction metaid="COPASI144" id="Polstiff_actomyp_polycont__forward" name="Polstiff.actomyp.polycont (forward)" reversible="false">
        <annotation>
          <COPASI xmlns="http://www.copasi.org/static/sbml">
            <rdf:RDF xmlns:dcterms="http://purl.org/dc/terms/" xmlns:rdf="http://www.w3.org/1999/02/22-rdf-syntax-ns#">
              <rdf:Description rdf:about="#COPASI144">
                <dcterms:created>
                  <rdf:Description>
                    <dcterms:W3CDTF>2020-06-03T21:21:39Z</dcterms:W3CDTF>
                  </rdf:Description>
                </dcterms:created>
              </rdf:Description>
            </rdf:RDF>
          </COPASI>
        </annotation>
[truncated: 40,569 more chars]
